# Supplementary material for: Crystal structure of 4-[(E)-(4-chloro­benzyl­idene)amino]-3-(2-methyl­benz­yl)-1H-1,2,4-triazole-5(4H)-thione
Source: Acta Crystallogr Sect E Struct Rep Online. 2014 Aug 16;70(Pt 9):o1015–6. doi: 10.1107/S1600536814018352 (PMC4186062; doi:10.1107/S1600536814018352)
Supplement: Supplementary file 1 [file e-70-o1015-sup1.cif]

##############################################################################
#                                                                            #
# This CIF contains the data in a paper accepted for publication in          #
# Acta Crystallographica Section E. It conforms to the requirements of       #
# Notes for Authors for Acta Crystallographica Section E, and has been       #
# peer reviewed under the auspices of the IUCr Commission on Journals.       #
#                                                                            #
# Full details of the Crystallographic Information File format               #
# are given in the paper "The Crystallographic Information File (CIF):       #
# a New Standard Archive File for Crystallography" by S. R. Hall, F. H.      #
# Allen and I. D. Brown [Acta Cryst. (1991), A47, 655-685].                  #
#                                                                            #
# The current version of the core CIF dictionary is obtainable from          #
# ftp://ftp.iucr.org/pub/cif_core.dic.                                       #
#                                                                            #
# Software is freely available for graphical display of the structure(s)     #
# in this CIF. For information consult the CIF software page                 #
# http://www.iucr.org/resources/cif/software.                                #
#                                                                            #
# This file may be used for bona fide research purposes within the           #
# scientific community so long as proper attribution is given to the journal # 
# article from which it was obtained.                                        #
#                                                                            #
##############################################################################
data_I
_database_code_depnum_ccdc_archive 'CCDC 1018973'
_audit_creation_method     SHELXL-97
_chemical_name_systematic
;\
4-[(<i>E</i>)-(4-chlorobenzylidene)amino]-3-\
(2-methylbenzyl)-1<i>H</i>-1,2,4-triazole-5(4<i>H</i>)-thione
;
_chemical_name_common     ?
_chemical_formula_moiety     'C17 H15 Cl N4 S'
_chemical_formula_sum     'C17 H15 Cl N4 S'
_chemical_formula_iupac     'C17 H15 Cl N4 S'
_chemical_formula_weight     342.84
_chemical_melting_point     ?
_symmetry_cell_setting     monoclinic
_symmetry_space_group_name_H-M     'P 21/c'
_symmetry_space_group_name_Hall     '-P 2ybc'
loop_
    _symmetry_equiv_pos_as_xyz
    'x, y, z'
    '-x, y+1/2, -z+1/2'
    '-x, -y, -z'
    'x, -y-1/2, z-1/2'
_cell_length_a     13.4821(9)
_cell_length_b     6.8479(4)
_cell_length_c     18.4895(12)
_cell_angle_alpha     90.00
_cell_angle_beta     100.443(6)
_cell_angle_gamma     90.00
_cell_volume     1678.75(18)
_cell_formula_units_Z     4
_cell_measurement_reflns_used     1855
_cell_measurement_theta_min     3.6150
_cell_measurement_theta_max     26.4530
_cell_measurement_temperature     293(2)
_exptl_crystal_description     block
_exptl_crystal_colour     white
_exptl_crystal_size_max     0.30
_exptl_crystal_size_mid     0.20
_exptl_crystal_size_min     0.20
_exptl_crystal_density_diffrn     1.356
_exptl_crystal_density_meas     ?
_exptl_crystal_density_method     'not measured'
_exptl_crystal_F_000     712
_exptl_absorpt_coefficient_mu     0.356
_exptl_absorpt_correction_type     multi-scan
_exptl_absorpt_process_details     '(CrysAlis PRO; Oxford Diffraction, 2010)'
_exptl_absorpt_correction_T_min     0.85787
_exptl_absorpt_correction_T_max     1.00000
_exptl_special_details
;
<i>CrysAlis PRO</i>, Oxford Diffraction Ltd., Version 1.171.34.40 (release
27--08-2010 CrysAlis171. NET) (compiled Aug 27 2010,11:50:40) Empirical
absorption correction using spherical harmonics, implemented in SCALE3 ABSPACK
scaling algorithm.
;
_diffrn_ambient_temperature     293(2)
_diffrn_radiation_type     MoK\a
_diffrn_radiation_wavelength     0.71073
_diffrn_radiation_source     'fine-focus sealed tube'
_diffrn_radiation_monochromator     graphite
_diffrn_measurement_device_type     'Oxford Diffraction Xcalibur, Sapphire3'
_diffrn_measurement_method     \w
_diffrn_detector_area_resol_mean     16.1049
_diffrn_reflns_number     6947
_diffrn_reflns_av_R_equivalents     0.0279
_diffrn_reflns_av_sigmaI/netI     0.0474
_diffrn_reflns_theta_min     3.62
_diffrn_reflns_theta_max     26.00
_diffrn_reflns_theta_full     26.00
_diffrn_measured_fraction_theta_max     0.997
_diffrn_measured_fraction_theta_full     0.997
_diffrn_reflns_limit_h_min     -16
_diffrn_reflns_limit_h_max     12
_diffrn_reflns_limit_k_min     -8
_diffrn_reflns_limit_k_max     5
_diffrn_reflns_limit_l_min     -22
_diffrn_reflns_limit_l_max     18
_diffrn_standards_number     0
_diffrn_standards_interval_count     0
_diffrn_standards_interval_time     0
_diffrn_standards_decay_%     0
_refine_special_details
;
Refinement of <i>F</i>^2^ against ALL reflections. The weighted <i>R</i>-factor
<i>wR</i> and goodness of fit <i>S</i> are based on <i>F</i>^2^, conventional
<i>R</i>-factors <i>R</i> are based on <i>F</i>, with <i>F</i> set to zero for
negative <i>F</i>^2^. The threshold expression of <i>F</i>^2^ >
\s(<i>F</i>^2^) is used only for calculating <i>R</i>-factors(gt) <i>etc</i>.
and is not relevant to the choice of reflections for refinement.
<i>R</i>-factors based on <i>F</i>^2^ are statistically about twice as large
as those based on <i>F</i>, and <i>R</i>- factors based on ALL data will be
even larger.
;
_reflns_number_total     3306
_reflns_number_gt     2252
_reflns_threshold_expression     'I>2\s(I)'
_refine_ls_structure_factor_coef     Fsqd
_refine_ls_matrix_type     full
_refine_ls_R_factor_all     0.0757
_refine_ls_R_factor_gt     0.0447
_refine_ls_wR_factor_gt     0.0963
_refine_ls_wR_factor_ref     0.1154
_refine_ls_goodness_of_fit_ref     1.042
_refine_ls_restrained_S_all     1.042
_refine_ls_number_reflns     3306
_refine_ls_number_parameters     213
_refine_ls_number_restraints     0
_refine_ls_hydrogen_treatment     mixed
_refine_ls_weighting_scheme     calc
_refine_ls_weighting_details
         'calc w=1/[\s^2^(Fo^2^)+(0.0402P)^2^+0.2834P] where P=(Fo^2^+2Fc^2^)/3'
_atom_sites_solution_hydrogens     geom
_atom_sites_solution_primary     direct
_atom_sites_solution_secondary     difmap
_refine_ls_shift/su_max     0.000
_refine_ls_shift/su_mean     0.000
_refine_diff_density_max     0.199
_refine_diff_density_min     -0.241
_refine_ls_extinction_method     none
_refine_ls_extinction_coef     ?
loop_
    _atom_type_symbol
    _atom_type_description
    _atom_type_scat_dispersion_real
    _atom_type_scat_dispersion_imag
    _atom_type_scat_source
    'C' 'C' 0.0033 0.0016
                         'International Tables Vol C Tables 4.2.6.8 and 6.1.1.4'
    'H' 'H' 0.0000 0.0000
                         'International Tables Vol C Tables 4.2.6.8 and 6.1.1.4'
    'N' 'N' 0.0061 0.0033
                         'International Tables Vol C Tables 4.2.6.8 and 6.1.1.4'
    'S' 'S' 0.1246 0.1234
                         'International Tables Vol C Tables 4.2.6.8 and 6.1.1.4'
    'Cl' 'Cl' 0.1484 0.1585
                         'International Tables Vol C Tables 4.2.6.8 and 6.1.1.4'
_computing_data_collection     'CrysAlisPro (Oxford Diffraction, 2010)'
_computing_cell_refinement     'CrysAlisPro (Oxford Diffraction, 2010)'
_computing_data_reduction     'CrysAlisPro (Oxford Diffraction, 2010)'
_computing_structure_solution     'SHELXS97 (Sheldrick, 2008)'
_computing_structure_refinement     'SHELXL97 (Sheldrick, 2008)'
_computing_molecular_graphics
;
PLATON (Spek, 2009) and ORTEP-3 for Windows (Farrugia, 2012)
;
_computing_publication_material     'PLATON (Spek, 2009)'
loop_
    _atom_site_type_symbol
    _atom_site_label
    _atom_site_fract_x
    _atom_site_fract_y
    _atom_site_fract_z
    _atom_site_U_iso_or_equiv
    _atom_site_adp_type
    _atom_site_calc_flag
    _atom_site_refinement_flags
    _atom_site_occupancy
    _atom_site_symmetry_multiplicity
    _atom_site_disorder_assembly
    _atom_site_disorder_group
    S S1 0.07980(5) 0.72738(9) 0.46649(4) 0.0604(2) Uani d . 1 1 . .
    Cl Cl1 0.43301(6) -0.35687(10) 0.54977(5) 0.0791(3) Uani d . 1 1 . .
    N N2 0.11694(13) 0.6086(2) 0.61288(11) 0.0416(5) Uani d . 1 1 . .
    N N1 0.17171(13) 0.4355(2) 0.61469(11) 0.0444(5) Uani d . 1 1 . .
    C C6 0.27146(17) 0.0685(3) 0.61625(13) 0.0454(6) Uani d . 1 1 . .
    H H6 0.2424 0.0961 0.6570 0.055 Uiso calc R 1 1 . .
    C C9 0.09068(17) 0.6762(3) 0.67729(13) 0.0450(6) Uani d . 1 1 . .
    C C1 0.25988(17) 0.1987(3) 0.55810(13) 0.0468(6) Uani d . 1 1 . .
    N N4 0.03338(15) 0.8286(3) 0.66436(12) 0.0576(6) Uani d . 1 1 . .
    C C7 0.20400(19) 0.3820(3) 0.55848(15) 0.0550(7) Uani d . 1 1 . .
    H H7 0.1924 0.4596 0.5165 0.066 Uiso calc R 1 1 . .
    C C4 0.36590(18) -0.1416(3) 0.55312(14) 0.0491(6) Uani d . 1 1 . .
    C C5 0.32542(17) -0.1010(3) 0.61443(14) 0.0474(6) Uani d . 1 1 . .
    H H5 0.3344 -0.1868 0.6541 0.057 Uiso calc R 1 1 . .
    N N3 0.02267(16) 0.8556(3) 0.59013(13) 0.0569(6) Uani d . 1 1 . .
    C C11 0.23908(18) 0.6491(3) 0.77823(12) 0.0459(6) Uani d . 1 1 . .
    C C10 0.12992(18) 0.5931(3) 0.75064(14) 0.0516(6) Uani d . 1 1 . .
    H H10A 0.1244 0.4520 0.7481 0.062 Uiso calc R 1 1 . .
    H H10B 0.0890 0.6391 0.7853 0.062 Uiso calc R 1 1 . .
    C C12 0.31449(19) 0.5143(4) 0.77442(14) 0.0549(7) Uani d . 1 1 . .
    H H12 0.2972 0.3899 0.7562 0.066 Uiso calc R 1 1 . .
    C C8 0.07340(16) 0.7288(3) 0.55585(14) 0.0456(6) Uani d . 1 1 . .
    C C3 0.3549(2) -0.0174(4) 0.49465(15) 0.0663(8) Uani d . 1 1 . .
    H H3 0.3826 -0.0473 0.4534 0.080 Uiso calc R 1 1 . .
    C C16 0.2652(2) 0.8359(4) 0.80624(13) 0.0554(7) Uani d . 1 1 . .
    C C14 0.4396(2) 0.7446(5) 0.82462(17) 0.0775(9) Uani d . 1 1 . .
    H H14 0.5069 0.7777 0.8407 0.093 Uiso calc R 1 1 . .
    C C2 0.3021(2) 0.1532(4) 0.49789(15) 0.0699(8) Uani d . 1 1 . .
    H H2 0.2948 0.2397 0.4585 0.084 Uiso calc R 1 1 . .
    C C17 0.1871(2) 0.9886(4) 0.81350(16) 0.0759(9) Uani d . 1 1 . .
    H H17A 0.2199 1.1030 0.8366 0.114 Uiso calc R 1 1 . .
    H H17B 0.1412 0.9382 0.8430 0.114 Uiso calc R 1 1 . .
    H H17C 0.1506 1.0221 0.7656 0.114 Uiso calc R 1 1 . .
    C C15 0.3658(3) 0.8780(4) 0.82831(16) 0.0738(9) Uani d . 1 1 . .
    H H15 0.3842 1.0020 0.8464 0.089 Uiso calc R 1 1 . .
    C C13 0.4148(2) 0.5614(5) 0.79722(15) 0.0720(8) Uani d . 1 1 . .
    H H13 0.4649 0.4701 0.7941 0.086 Uiso calc R 1 1 . .
    H H3' -0.0073(19) 0.954(4) 0.5690(14) 0.064(8) Uiso d . 1 1 . .
loop_
    _atom_site_aniso_label
    _atom_site_aniso_U_11
    _atom_site_aniso_U_22
    _atom_site_aniso_U_33
    _atom_site_aniso_U_12
    _atom_site_aniso_U_13
    _atom_site_aniso_U_23
    S1 0.0735(5) 0.0570(4) 0.0470(4) 0.0249(3) 0.0007(3) -0.0027(3)
    Cl1 0.0901(6) 0.0569(4) 0.0945(6) 0.0351(4) 0.0281(5) 0.0062(4)
    N2 0.0369(10) 0.0382(10) 0.0481(12) 0.0069(8) 0.0032(9) -0.0019(9)
    N1 0.0408(11) 0.0388(10) 0.0514(13) 0.0099(8) 0.0023(10) -0.0040(9)
    C6 0.0512(14) 0.0440(13) 0.0430(15) 0.0035(11) 0.0138(12) 0.0008(11)
    C9 0.0403(13) 0.0465(13) 0.0502(16) 0.0032(10) 0.0135(11) -0.0024(11)
    C1 0.0506(14) 0.0438(13) 0.0451(15) 0.0129(10) 0.0062(12) 0.0019(11)
    N4 0.0574(13) 0.0605(13) 0.0577(15) 0.0195(10) 0.0177(11) 0.0014(11)
    C7 0.0651(17) 0.0471(14) 0.0531(17) 0.0207(12) 0.0120(14) 0.0080(12)
    C4 0.0500(14) 0.0422(13) 0.0553(16) 0.0108(11) 0.0101(12) -0.0024(12)
    C5 0.0526(15) 0.0406(12) 0.0486(15) 0.0067(11) 0.0079(12) 0.0093(11)
    N3 0.0616(14) 0.0550(13) 0.0536(15) 0.0255(11) 0.0095(11) 0.0014(11)
    C11 0.0556(15) 0.0528(14) 0.0308(13) -0.0013(11) 0.0119(11) 0.0091(11)
    C10 0.0585(16) 0.0488(13) 0.0522(16) -0.0001(12) 0.0223(13) 0.0064(12)
    C12 0.0590(17) 0.0611(15) 0.0430(16) 0.0058(13) 0.0051(13) 0.0030(12)
    C8 0.0397(13) 0.0430(12) 0.0517(15) 0.0075(10) 0.0021(11) -0.0046(11)
    C3 0.090(2) 0.0651(17) 0.0493(17) 0.0296(15) 0.0280(15) 0.0052(14)
    C16 0.0769(19) 0.0574(15) 0.0338(14) -0.0077(14) 0.0151(13) 0.0048(12)
    C14 0.063(2) 0.108(3) 0.057(2) -0.0215(19) -0.0024(16) 0.0029(18)
    C2 0.101(2) 0.0657(17) 0.0464(17) 0.0376(16) 0.0231(16) 0.0186(14)
    C17 0.115(3) 0.0588(17) 0.059(2) 0.0044(16) 0.0285(18) -0.0072(14)
    C15 0.092(2) 0.076(2) 0.0499(18) -0.0228(18) 0.0031(17) -0.0016(15)
    C13 0.0611(19) 0.103(2) 0.0496(18) 0.0169(17) 0.0025(15) 0.0046(16)
_geom_special_details
;
All e.s.d.'s (except the e.s.d. in the dihedral angle between two l.s. planes)
are estimated using the full covariance matrix. The cell e.s.d.'s are taken
into account individually in the estimation of e.s.d.'s in distances, angles
and torsion angles; correlations between e.s.d.'s in cell parameters are only
used when they are defined by crystal symmetry. An approximate (isotropic)
treatment of cell e.s.d.'s is used for estimating e.s.d.'s involving l.s.
planes.
;
loop_
    _geom_bond_atom_site_label_1
    _geom_bond_atom_site_label_2
    _geom_bond_site_symmetry_2
    _geom_bond_distance
    _geom_bond_publ_flag
    S1 C8 . 1.670(3) ?
    Cl1 C4 . 1.736(2) ?
    N2 C8 . 1.382(3) ?
    N2 C9 . 1.382(3) ?
    N2 N1 . 1.394(2) ?
    N1 C7 . 1.252(3) ?
    C6 C5 . 1.374(3) ?
    C6 C1 . 1.383(3) ?
    C6 H6 . 0.9300 ?
    C9 N4 . 1.295(3) ?
    C9 C10 . 1.477(3) ?
    C1 C2 . 1.375(3) ?
    C1 C7 . 1.465(3) ?
    N4 N3 . 1.366(3) ?
    C7 H7 . 0.9300 ?
    C4 C3 . 1.363(3) ?
    C4 C5 . 1.373(3) ?
    C5 H5 . 0.9300 ?
    N3 C8 . 1.335(3) ?
    N3 H3' . 0.85(2) ?
    C11 C12 . 1.384(3) ?
    C11 C16 . 1.401(3) ?
    C11 C10 . 1.517(3) ?
    C10 H10A . 0.9700 ?
    C10 H10B . 0.9700 ?
    C12 C13 . 1.380(4) ?
    C12 H12 . 0.9300 ?
    C3 C2 . 1.375(3) ?
    C3 H3 . 0.9300 ?
    C16 C15 . 1.375(4) ?
    C16 C17 . 1.507(4) ?
    C14 C15 . 1.362(4) ?
    C14 C13 . 1.371(4) ?
    C14 H14 . 0.9300 ?
    C2 H2 . 0.9300 ?
    C17 H17A . 0.9600 ?
    C17 H17B . 0.9600 ?
    C17 H17C . 0.9600 ?
    C15 H15 . 0.9300 ?
    C13 H13 . 0.9300 ?
loop_
    _geom_angle_atom_site_label_1
    _geom_angle_atom_site_label_2
    _geom_angle_atom_site_label_3
    _geom_angle_site_symmetry_1
    _geom_angle_site_symmetry_3
    _geom_angle
    _geom_angle_publ_flag
    C8 N2 C9 . . 108.55(18) ?
    C8 N2 N1 . . 132.44(19) ?
    C9 N2 N1 . . 118.78(19) ?
    C7 N1 N2 . . 119.4(2) ?
    C5 C6 C1 . . 120.7(2) ?
    C5 C6 H6 . . 119.6 ?
    C1 C6 H6 . . 119.6 ?
    N4 C9 N2 . . 110.4(2) ?
    N4 C9 C10 . . 125.6(2) ?
    N2 C9 C10 . . 123.8(2) ?
    C2 C1 C6 . . 118.6(2) ?
    C2 C1 C7 . . 119.1(2) ?
    C6 C1 C7 . . 122.3(2) ?
    C9 N4 N3 . . 104.2(2) ?
    N1 C7 C1 . . 120.7(2) ?
    N1 C7 H7 . . 119.6 ?
    C1 C7 H7 . . 119.6 ?
    C3 C4 C5 . . 121.8(2) ?
    C3 C4 Cl1 . . 119.0(2) ?
    C5 C4 Cl1 . . 119.28(19) ?
    C4 C5 C6 . . 118.9(2) ?
    C4 C5 H5 . . 120.6 ?
    C6 C5 H5 . . 120.6 ?
    C8 N3 N4 . . 114.8(2) ?
    C8 N3 H3' . . 123.0(18) ?
    N4 N3 H3' . . 121.7(18) ?
    C12 C11 C16 . . 119.3(2) ?
    C12 C11 C10 . . 119.4(2) ?
    C16 C11 C10 . . 121.2(2) ?
    C9 C10 C11 . . 112.06(19) ?
    C9 C10 H10A . . 109.2 ?
    C11 C10 H10A . . 109.2 ?
    C9 C10 H10B . . 109.2 ?
    C11 C10 H10B . . 109.2 ?
    H10A C10 H10B . . 107.9 ?
    C13 C12 C11 . . 121.1(3) ?
    C13 C12 H12 . . 119.4 ?
    C11 C12 H12 . . 119.4 ?
    N3 C8 N2 . . 102.0(2) ?
    N3 C8 S1 . . 126.62(18) ?
    N2 C8 S1 . . 131.34(17) ?
    C4 C3 C2 . . 118.6(2) ?
    C4 C3 H3 . . 120.7 ?
    C2 C3 H3 . . 120.7 ?
    C15 C16 C11 . . 118.0(3) ?
    C15 C16 C17 . . 119.7(3) ?
    C11 C16 C17 . . 122.3(3) ?
    C15 C14 C13 . . 120.1(3) ?
    C15 C14 H14 . . 120.0 ?
    C13 C14 H14 . . 120.0 ?
    C3 C2 C1 . . 121.4(2) ?
    C3 C2 H2 . . 119.3 ?
    C1 C2 H2 . . 119.3 ?
    C16 C17 H17A . . 109.5 ?
    C16 C17 H17B . . 109.5 ?
    H17A C17 H17B . . 109.5 ?
    C16 C17 H17C . . 109.5 ?
    H17A C17 H17C . . 109.5 ?
    H17B C17 H17C . . 109.5 ?
    C14 C15 C16 . . 122.4(3) ?
    C14 C15 H15 . . 118.8 ?
    C16 C15 H15 . . 118.8 ?
    C14 C13 C12 . . 119.1(3) ?
    C14 C13 H13 . . 120.4 ?
    C12 C13 H13 . . 120.4 ?
loop_
    _geom_torsion_atom_site_label_1
    _geom_torsion_atom_site_label_2
    _geom_torsion_atom_site_label_3
    _geom_torsion_atom_site_label_4
    _geom_torsion_site_symmetry_1
    _geom_torsion_site_symmetry_2
    _geom_torsion_site_symmetry_3
    _geom_torsion_site_symmetry_4
    _geom_torsion
    _geom_torsion_publ_flag
    C8 N2 N1 C7 . . . . 12.7(3) ?
    C9 N2 N1 C7 . . . . -173.4(2) ?
    C8 N2 C9 N4 . . . . 0.5(3) ?
    N1 N2 C9 N4 . . . . -174.75(18) ?
    C8 N2 C9 C10 . . . . -175.1(2) ?
    N1 N2 C9 C10 . . . . 9.7(3) ?
    C5 C6 C1 C2 . . . . 1.1(4) ?
    C5 C6 C1 C7 . . . . -179.2(2) ?
    N2 C9 N4 N3 . . . . 0.7(3) ?
    C10 C9 N4 N3 . . . . 176.2(2) ?
    N2 N1 C7 C1 . . . . -178.63(19) ?
    C2 C1 C7 N1 . . . . -174.1(3) ?
    C6 C1 C7 N1 . . . . 6.1(4) ?
    C3 C4 C5 C6 . . . . 0.8(4) ?
    Cl1 C4 C5 C6 . . . . -179.26(18) ?
    C1 C6 C5 C4 . . . . -1.5(4) ?
    C9 N4 N3 C8 . . . . -1.7(3) ?
    N4 C9 C10 C11 . . . . -101.5(3) ?
    N2 C9 C10 C11 . . . . 73.5(3) ?
    C12 C11 C10 C9 . . . . -102.1(2) ?
    C16 C11 C10 C9 . . . . 76.6(3) ?
    C16 C11 C12 C13 . . . . -0.5(4) ?
    C10 C11 C12 C13 . . . . 178.3(2) ?
    N4 N3 C8 N2 . . . . 2.0(3) ?
    N4 N3 C8 S1 . . . . -177.43(18) ?
    C9 N2 C8 N3 . . . . -1.4(2) ?
    N1 N2 C8 N3 . . . . 172.9(2) ?
    C9 N2 C8 S1 . . . . 177.92(18) ?
    N1 N2 C8 S1 . . . . -7.7(4) ?
    C5 C4 C3 C2 . . . . 0.3(4) ?
    Cl1 C4 C3 C2 . . . . -179.7(2) ?
    C12 C11 C16 C15 . . . . 0.6(3) ?
    C10 C11 C16 C15 . . . . -178.2(2) ?
    C12 C11 C16 C17 . . . . -178.7(2) ?
    C10 C11 C16 C17 . . . . 2.5(3) ?
    C4 C3 C2 C1 . . . . -0.7(5) ?
    C6 C1 C2 C3 . . . . 0.0(4) ?
    C7 C1 C2 C3 . . . . -179.7(3) ?
    C13 C14 C15 C16 . . . . 0.9(5) ?
    C11 C16 C15 C14 . . . . -0.8(4) ?
    C17 C16 C15 C14 . . . . 178.5(3) ?
    C15 C14 C13 C12 . . . . -0.7(5) ?
    C11 C12 C13 C14 . . . . 0.5(4) ?
loop_
    _geom_hbond_atom_site_label_D
    _geom_hbond_atom_site_label_H
    _geom_hbond_atom_site_label_A
    _geom_hbond_site_symmetry_A
    _geom_hbond_distance_DH
    _geom_hbond_distance_HA
    _geom_hbond_distance_DA
    _geom_hbond_angle_DHA
    _geom_hbond_publ_flag
    N3 H3' S1 3_576 0.84(3) 2.43(3) 3.261(2) 167(2) y
    C17 H17B S1 4_576 0.96 2.81 3.710(3) 157 y
    C17 H17C N4 1_555 0.96 2.59 3.321(4) 134 y
    C7 H7 S1 1_555 0.93 2.45 3.203(2) 138 y
_iucr_refine_instructions_details
;
TITL RKBN74 in P2(1)/c
CELL  0.71073  13.4821   6.8479  18.4895   90.000  100.443   90.000
ZERR     4.00   0.0009   0.0004   0.0012    0.000    0.006    0.000
LATT   1
SYMM  - X, 1/2 + Y, 1/2 - Z
SFAC  C    H    N    S    CL
UNIT  68   60   16   4    4
MERG   2
OMIT    -3.00  52.00
FMAP   2
PLAN   10
BOND $H
ACTA
CONF
LIST 4
L.S.   4
WGHT    0.040200    0.283400
FVAR       5.07135
S1    4    0.079800    0.727378    0.466493    11.00000    0.07345    0.05698 =
         0.04699   -0.00267    0.00069    0.02487
CL1   5    0.433010   -0.356869    0.549772    11.00000    0.09013    0.05693 =
         0.09452    0.00618    0.02810    0.03511
N2    3    0.116936    0.608600    0.612878    11.00000    0.03692    0.03823 =
         0.04807   -0.00188    0.00320    0.00695
N1    3    0.171710    0.435504    0.614693    11.00000    0.04077    0.03882 =
         0.05138   -0.00395    0.00229    0.00985
C6    1    0.271459    0.068545    0.616253    11.00000    0.05117    0.04402 =
         0.04305    0.00085    0.01380    0.00349
AFIX  43
H6    2    0.242392    0.096148    0.657032    11.00000   -1.20000
AFIX   0
C9    1    0.090675    0.676231    0.677292    11.00000    0.04034    0.04651 =
         0.05018   -0.00241    0.01348    0.00320
C1    1    0.259884    0.198675    0.558098    11.00000    0.05062    0.04376 =
         0.04510    0.00186    0.00624    0.01286
N4    3    0.033384    0.828625    0.664357    11.00000    0.05741    0.06047 =
         0.05765    0.00136    0.01772    0.01955
C7    1    0.203999    0.382045    0.558483    11.00000    0.06515    0.04710 =
         0.05314    0.00802    0.01202    0.02072
AFIX  43
H7    2    0.192377    0.459602    0.516507    11.00000   -1.20000
AFIX   0
C4    1    0.365897   -0.141634    0.553118    11.00000    0.05002    0.04220 =
         0.05528   -0.00243    0.01011    0.01084
C5    1    0.325424   -0.101023    0.614432    11.00000    0.05257    0.04064 =
         0.04858    0.00933    0.00792    0.00673
AFIX  43
H5    2    0.334381   -0.186840    0.654067    11.00000   -1.20000
AFIX   0
N3    3    0.022674    0.855649    0.590128    11.00000    0.06162    0.05496 =
         0.05361    0.00140    0.00947    0.02549
C11   1    0.239082    0.649131    0.778229    11.00000    0.05562    0.05277 =
         0.03081    0.00906    0.01193   -0.00135
C10   1    0.129923    0.593132    0.750635    11.00000    0.05852    0.04884 =
         0.05218    0.00638    0.02233   -0.00007
AFIX  23
H10A  2    0.124441    0.451961    0.748148    11.00000   -1.20000
H10B  2    0.089027    0.639121    0.785257    11.00000   -1.20000
AFIX   0
C12   1    0.314489    0.514326    0.774416    11.00000    0.05901    0.06114 =
         0.04299    0.00300    0.00514    0.00582
AFIX  43
H12   2    0.297239    0.389947    0.756171    11.00000   -1.20000
AFIX   0
C8    1    0.073401    0.728806    0.555846    11.00000    0.03974    0.04299 =
         0.05166   -0.00464    0.00212    0.00746
C3    1    0.354920   -0.017373    0.494652    11.00000    0.09025    0.06512 =
         0.04933    0.00518    0.02800    0.02960
AFIX  43
H3    2    0.382563   -0.047303    0.453426    11.00000   -1.20000
AFIX   0
C16   1    0.265179    0.835898    0.806235    11.00000    0.07691    0.05735 =
         0.03381    0.00484    0.01511   -0.00769
C14   1    0.439609    0.744551    0.824617    11.00000    0.06296    0.10785 =
         0.05683    0.00293   -0.00235   -0.02145
AFIX  43
H14   2    0.506895    0.777663    0.840684    11.00000   -1.20000
AFIX   0
C2    1    0.302119    0.153168    0.497893    11.00000    0.10113    0.06569 =
         0.04642    0.01860    0.02312    0.03761
AFIX  43
H2    2    0.294806    0.239651    0.458501    11.00000   -1.20000
AFIX   0
C17   1    0.187132    0.988632    0.813497    11.00000    0.11465    0.05878 =
         0.05893   -0.00724    0.02846    0.00437
AFIX 137
H17A  2    0.219880    1.102963    0.836568    11.00000   -1.50000
H17B  2    0.141213    0.938179    0.842958    11.00000   -1.50000
H17C  2    0.150576    1.022064    0.765592    11.00000   -1.50000
AFIX   0
C15   1    0.365823    0.877993    0.828314    11.00000    0.09244    0.07551 =
         0.04992   -0.00163    0.00313   -0.02283
AFIX  43
H15   2    0.384163    1.002048    0.846422    11.00000   -1.20000
AFIX   0
C13   1    0.414789    0.561359    0.797221    11.00000    0.06110    0.10257 =
         0.04959    0.00457    0.00248    0.01692
AFIX  43
H13   2    0.464894    0.470066    0.794058    11.00000   -1.20000
AFIX   0
H3'   2   -0.007329    0.954430    0.569027    11.00000    0.06372
HKLF 4
END
;
data_New_Global_Publ_Block
_journal_date_recd_electronic     2014-08-05
_journal_date_accepted     2014-08-12
_journal_name_full     'Acta Crystallographica, Section E'
_journal_year     2014
_journal_volume     70
_journal_issue      9
_journal_page_first     o1015
_journal_page_last     o1016
_journal_paper_category     HO
_journal_paper_doi     10.1107/S1600536814018352
_journal_coeditor_code     LH5724
_publ_contact_author_name     'Kant Rajni'
_publ_contact_author_address
;
Post-Graduate Department of Physics & Electronics,
University of Jammu,
Jammu Tawi - 180 006,
India
;
_publ_contact_author_email     'rkant.ju@gmail.com'
_publ_contact_author_fax     '+911912432051'
_publ_contact_author_phone     '+919419194375'
_publ_section_title
;\
Crystal structure of
4-[(<i>E</i>)-(4-chlorobenzylidene)amino]-3-(2-methylbenzyl)-1<i>H</i>-1,2,4-\
triazole-5(4<i>H</i>)-thione
;
_publ_section_title_footnote     .
loop_
    _publ_author_name
    _publ_author_footnote
    _publ_author_address
    'Kamni' .
;
School of Physics, Shri Mata Vaishno Devi University,
Katra 182 320, J&K, India
;
    'Sarojini, B. K.' .
;
Department of Chemistry, Mangalore University,
Mangalagangotri 574 199, D.K.,  Mangalore, India
;
    'Manjula, P. S.' .
;
Department of Chemistry, P A College of Engineering, Nadupadavu 574 153, D.K.,
Mangalore, India
;
    'Narayana, B.' .
;
Department of Chemistry, Mangalore University,
Mangalagangotri 574 199, D.K.,  Mangalore, India
;
    'Anthal, Sumati' .
;
X-ray Crystallography Laboratory,
Post-Graduate Department of Physics & Electronics,
University of Jammu, Jammu Tawi 180 006, India
;
    'Kant, Rajni' .
;
X-ray Crystallography Laboratory,
Post-Graduate Department of Physics & Electronics,
University of Jammu, Jammu Tawi 180 006, India
;
_publ_section_synopsis     .
