# Supplementary material for: Crystal structure of 4-[(E)-(4-chloro­benzyl­idene)amino]-3-(2-methyl­benz­yl)-1H-1,2,4-triazole-5(4H)-thione
Source: Acta Crystallogr Sect E Struct Rep Online. 2014 Aug 16;70(Pt 9):o1015–6. doi: 10.1107/S1600536814018352 (PMC4186062; doi:10.1107/S1600536814018352)
Supplement: Supplementary file 2 [file e-70-o1015-Isup2.hkl]

#
# h,k,l, Fc-squared, Fo-squared, sigma(Fo-squared) and status flag
#
data_I
_shelx_title ' RKBN74 in P2(1)/c'
_shelx_refln_list_code          4
_shelx_F_calc_maximum      201.46
_exptl_crystal_F_000       712.00
_reflns_d_resolution_high  0.8108
 
loop_
 _symmetry_equiv_pos_as_xyz
 'x, y, z'
 '-x, y+1/2, -z+1/2'
 '-x, -y, -z'
 'x, -y-1/2, z-1/2'
 
_cell_length_a    13.4821
_cell_length_b     6.8479
_cell_length_c    18.4895
_cell_angle_alpha  90.000
_cell_angle_beta  100.443
_cell_angle_gamma  90.000
 
_shelx_F_squared_multiplier     1.000
 
loop_
 _refln_index_h
 _refln_index_k
 _refln_index_l
 _refln_F_squared_calc
 _refln_F_squared_meas
 _refln_F_squared_sigma
 _refln_observed_status
   3   0   0     1919.14     1865.92     25.18 o
   4   0   0     1756.69     1641.07     97.30 o
   5   0   0      383.10      445.02     20.32 o
   6   0   0     3628.12     3776.95     73.58 o
   7   0   0       70.83       77.79     11.97 o
   8   0   0      810.56      765.73     38.68 o
   9   0   0      196.84      192.15     20.90 o
  10   0   0       29.77       32.17      8.98 o
  11   0   0      343.63      339.93     30.13 o
  12   0   0      214.62      188.87     23.65 o
  13   0   0       26.23        9.40      7.87 o
  14   0   0        9.81        1.44      6.63 o
  15   0   0       12.70       20.25     10.88 o
  16   0   0       21.33       31.64     13.99 o
   2   1   0      476.19      476.85      7.91 o
   3   1   0    40586.23    37925.41    815.89 o
   4   1   0     1984.65     2088.83     38.30 o
   5   1   0     3863.56     3802.10     31.08 o
   6   1   0       14.23       17.28      8.13 o
   7   1   0      138.51      152.38     11.33 o
   8   1   0      669.35      666.38     25.29 o
   9   1   0      102.56      100.70      5.98 o
  10   1   0       74.03       71.80      4.63 o
  11   1   0      249.79      228.31     17.90 o
  12   1   0       66.43       58.68      9.06 o
  13   1   0        1.44       -1.31      4.81 o
  14   1   0      131.55      138.90     16.03 o
  15   1   0       24.95       14.53      5.99 o
  16   1   0        7.38        1.20      8.44 o
   0   2   0     1174.19     1144.16     11.41 o
   1   2   0     2397.10     2400.60     16.07 o
   2   2   0     6213.09     6144.57     35.14 o
   3   2   0      234.91      225.46      7.30 o
   4   2   0      784.89      863.99     14.24 o
   5   2   0     1707.02     1657.49     20.35 o
   6   2   0     4001.33     3850.00     37.02 o
   7   2   0      387.17      354.62     15.40 o
   8   2   0      157.94      152.04      8.32 o
   9   2   0       23.79       23.70      5.43 o
  10   2   0       30.94       28.75      3.92 o
  11   2   0      279.50      260.13     19.09 o
  12   2   0       76.59       81.42     11.01 o
  13   2   0      112.26      115.28     14.33 o
  14   2   0       52.57       43.45      8.74 o
  15   2   0        0.01        0.84      5.03 o
   1   3   0       19.46       20.77      1.93 o
   2   3   0     3727.07     3793.76     29.14 o
   3   3   0       90.22      105.93      5.59 o
   4   3   0      143.98       99.61      3.79 o
   5   3   0     1018.54     1015.49     16.37 o
   6   3   0       49.81       43.29      4.24 o
   7   3   0       65.97       78.85      5.28 o
   8   3   0      186.01      160.39      9.34 o
   9   3   0      447.63      430.06     15.97 o
  10   3   0     1220.17     1223.62     27.48 o
  11   3   0       43.70       41.57      7.59 o
  12   3   0        0.21        1.83      5.88 o
  13   3   0        0.19       -5.16      4.44 o
  14   3   0      109.55      113.95     14.55 o
  15   3   0       45.08       64.55     11.64 o
   0   4   0     1593.88     1630.41     47.13 o
   1   4   0      512.79      499.80      8.61 o
   2   4   0       38.58       49.52      4.73 o
   3   4   0       12.73        8.69      1.96 o
   4   4   0       14.13        7.91      1.98 o
   5   4   0      610.58      559.20     10.93 o
   6   4   0        1.38        0.56      1.71 o
   7   4   0      680.95      659.12     15.37 o
   8   4   0      140.93      136.03      8.79 o
   9   4   0      139.62      141.98      9.65 o
  10   4   0       50.53       52.96      5.40 o
  11   4   0      148.26      138.97     22.33 o
  12   4   0      112.38      111.99     21.62 o
  13   4   0      150.73      189.60     29.07 o
  14   4   0        2.74        1.04      7.13 o
   1   5   0      195.10      193.17      8.29 o
   2   5   0      283.67      278.27     11.63 o
   3   5   0        0.28       -3.45      3.66 o
   4   5   0      457.69      484.46     21.38 o
   5   5   0      196.03      168.91     13.47 o
   6   5   0        0.66       -0.52      2.37 o
   7   5   0       17.03       25.13      5.73 o
   8   5   0      269.84      263.27     18.40 o
   9   5   0      345.52      322.70     17.27 o
  10   5   0       39.63       54.96      7.23 o
  11   5   0        2.43       -3.93      7.15 o
  12   5   0      112.94      138.70     24.42 o
  13   5   0        6.36       17.28     11.20 o
   0   6   0       32.95       20.93      4.98 o
   1   6   0      216.07      224.76     25.02 o
   2   6   0        7.40        1.15      6.86 o
   3   6   0       98.60       91.86      6.87 o
   4   6   0      295.28      295.19     17.93 o
   5   6   0      169.56      166.57     14.23 o
   6   6   0       25.58       26.12      6.20 o
   7   6   0       16.85       16.22      3.55 o
   8   6   0        1.85        0.15      2.68 o
   9   6   0       13.71       12.11      3.53 o
  10   6   0       60.89       67.37     11.27 o
  11   6   0        1.46       -3.86      6.75 o
   1   7   0       37.14       45.04      9.48 o
   2   7   0       19.04       15.47      4.65 o
   3   7   0      101.12       85.05     12.17 o
   4   7   0       23.12       13.34      4.56 o
   5   7   0       40.71       37.75      7.81 o
   6   7   0       21.19       11.32      5.26 o
   7   7   0       96.46       91.05     17.60 o
   8   7   0        0.04       -2.15      4.65 o
   9   7   0       24.41       23.25     13.07 o
   0   8   0       71.12      110.25     21.79 o
   1   8   0        8.28       11.32     10.06 o
   2   8   0        8.83       11.58     11.35 o
   3   8   0        0.61        9.37      6.42 o
   4   8   0       86.97      110.41     15.96 o
   5   8   0        4.94        4.95      4.02 o
 -16   1   1        1.76        2.77      4.00 o
 -15   1   1        9.20       15.33      6.80 o
 -14   1   1       14.43       17.70      6.28 o
 -13   1   1        0.17       -5.67      4.88 o
 -12   1   1        6.96        0.70      3.32 o
 -11   1   1        0.77       -9.45      6.30 o
 -10   1   1      367.13      384.43     21.56 o
  -9   1   1      107.73       95.71     10.35 o
  -8   1   1      860.43      799.71     27.24 o
  -7   1   1       27.52       37.66      8.51 o
  -6   1   1     3250.20     3387.70     36.83 o
  -5   1   1      184.24      196.10      9.18 o
  -4   1   1     2803.27     2944.49     18.91 o
  -3   1   1     3952.47     3789.42     23.05 o
  -2   1   1     1851.53     1757.06     12.72 o
   1   1   1       27.87       23.07      3.40 o
   2   1   1        3.78        3.18      0.87 o
   3   1   1    20424.19    19191.03    105.42 o
   4   1   1        1.14       -0.24      1.19 o
   5   1   1      775.50      748.26     25.93 o
   6   1   1      115.30      133.81      4.56 o
   7   1   1      216.71      199.02      7.82 o
   8   1   1      292.76      290.53      9.52 o
   9   1   1      389.82      386.39     12.89 o
  10   1   1       49.93       57.53      8.47 o
  11   1   1        4.33        2.10      4.19 o
  12   1   1       70.83       63.01      9.71 o
  13   1   1        8.71       12.33      5.79 o
  14   1   1        0.63        7.00      5.31 o
  15   1   1        0.60        4.86      4.89 o
  16   1   1       36.28       34.35      8.69 o
 -16   2   1        3.02        4.22      4.60 o
 -15   2   1        3.18       -1.34      4.07 o
 -14   2   1       28.94       28.47      8.75 o
 -13   2   1       36.97       29.43      7.41 o
 -12   2   1        0.07        0.54      3.94 o
 -11   2   1       87.11       97.48     11.55 o
 -10   2   1       22.31       29.61      6.56 o
  -9   2   1     1104.32     1096.93     33.77 o
  -8   2   1       25.08       18.31      4.31 o
  -7   2   1     2127.12     2230.72     31.09 o
  -6   2   1       42.77       34.47      4.20 o
  -5   2   1     4872.58     4881.15     40.53 o
  -4   2   1      154.13      154.10      5.06 o
  -3   2   1     7122.24     6778.01     44.67 o
  -2   2   1      220.46      189.85      5.15 o
  -1   2   1      804.64      797.64     12.20 o
   0   2   1       55.33       55.87      2.09 o
   1   2   1      281.57      275.35      5.94 o
   2   2   1      187.15      189.46      4.87 o
   3   2   1      146.15      168.98      4.77 o
   4   2   1      349.48      363.98      9.10 o
   5   2   1      476.61      518.00     16.61 o
   6   2   1     8938.02     8771.52     71.85 o
   7   2   1      190.74      194.16     12.11 o
   8   2   1      105.13       99.11      5.45 o
   9   2   1        1.42        0.42      1.76 o
  10   2   1        2.23        1.45      1.93 o
  11   2   1      267.76      274.91     25.32 o
  12   2   1       26.96       27.47      7.08 o
  13   2   1       50.34       86.96     12.32 o
  14   2   1        1.01       -3.00      4.64 o
  15   2   1        0.11       -0.85      3.96 o
 -15   3   1       10.84       13.11      6.43 o
 -14   3   1      113.67      131.49     15.98 o
 -13   3   1        8.06        7.68      4.83 o
 -12   3   1       15.53       22.03      6.86 o
 -11   3   1        0.12        6.08      4.97 o
 -10   3   1       19.95       27.92      7.48 o
  -9   3   1        0.39        4.40      2.45 o
  -8   3   1     1447.66     1458.43     28.09 o
  -7   3   1      268.76      267.35      9.74 o
  -6   3   1     2379.00     2283.17     31.16 o
  -5   3   1        9.88        9.68      1.87 o
  -4   3   1     3131.66     3261.33     39.83 o
  -3   3   1      339.68      353.21      8.82 o
  -2   3   1     3889.82     4106.26     38.68 o
  -1   3   1      620.20      629.70     13.32 o
   0   3   1      765.33      669.98      6.87 o
   1   3   1      377.16      386.94      8.96 o
   2   3   1       10.95        5.85      1.96 o
   3   3   1      882.57      904.13     22.83 o
   4   3   1       49.71       38.52      3.30 o
   5   3   1       79.98       73.67      4.49 o
   6   3   1      469.42      446.19     18.95 o
   7   3   1       95.81      108.13     11.01 o
   8   3   1       15.66       14.15      2.27 o
   9   3   1      247.08      226.42      9.83 o
  10   3   1       13.43       16.90      3.67 o
  11   3   1       55.00       64.32      9.61 o
  12   3   1        2.96        4.11      4.46 o
  13   3   1        9.32       16.27      6.60 o
  14   3   1       53.35       74.50     11.86 o
  15   3   1        5.89        9.98      6.15 o
 -14   4   1       21.24       37.23     11.73 o
 -13   4   1       49.51       70.02     16.51 o
 -12   4   1       89.19      105.30     20.19 o
 -11   4   1      491.08      471.48     40.50 o
 -10   4   1       36.73       50.05      6.28 o
  -9   4   1      307.51      331.44     15.09 o
  -8   4   1        0.47       -2.55      3.43 o
  -7   4   1      428.52      420.91     11.92 o
  -6   4   1       64.72       61.07      3.61 o
  -5   4   1      233.48      234.20      7.00 o
  -4   4   1       30.40       29.56      3.40 o
  -3   4   1     1156.07     1178.29     18.16 o
  -2   4   1       91.56       82.56      6.83 o
  -1   4   1      900.19      931.15     13.86 o
   0   4   1       51.55       46.95      1.94 o
   1   4   1      528.75      628.40     19.48 o
   2   4   1        5.84        4.34      1.86 o
   3   4   1        5.45        9.93      2.60 o
   4   4   1        2.24        3.04      1.54 o
   5   4   1      218.36      217.01     10.05 o
   6   4   1        5.32        5.28      1.81 o
   7   4   1        1.12        0.27      3.31 o
   8   4   1      330.92      323.18     12.10 o
   9   4   1       74.96       79.75      6.22 o
  10   4   1      113.11      133.28      8.51 o
  11   4   1       98.43       97.61     19.16 o
  12   4   1        0.04        7.58      8.14 o
  13   4   1       20.83        8.33      6.66 o
  14   4   1        0.28        4.87      8.26 o
 -13   5   1       94.10       86.39     19.99 o
 -12   5   1        2.52       -1.07      8.33 o
 -11   5   1        7.06        4.84      2.93 o
 -10   5   1       55.08       65.49     10.11 o
  -9   5   1      108.76       96.52     11.40 o
  -8   5   1      499.50      471.17     24.60 o
  -7   5   1       57.50       63.07      9.26 o
  -6   5   1       33.57       29.40      5.64 o
  -5   5   1      295.99      309.34     18.13 o
  -4   5   1      294.98      288.37     16.62 o
  -3   5   1        2.48        0.30      6.71 o
  -2   5   1       36.11       27.71      2.59 o
  -1   5   1       30.13       24.22      2.14 o
   0   5   1        0.55        0.07      1.99 o
   1   5   1      349.35      349.86      8.52 o
   2   5   1      897.55      876.86     21.51 o
   3   5   1       76.09       84.26     10.73 o
   4   5   1       72.84       56.96     11.34 o
   5   5   1      253.49      252.33     16.40 o
   6   5   1       38.51       41.42      5.58 o
   7   5   1      347.33      369.27     17.61 o
   8   5   1       35.48       34.20      5.57 o
   9   5   1       21.93       20.42      4.25 o
  10   5   1        0.14       -0.94      3.79 o
  11   5   1       25.80       19.16      9.71 o
  12   5   1       12.10       13.46      9.05 o
  13   5   1       51.81       59.02     17.61 o
 -11   6   1        4.97       -7.81      8.21 o
 -10   6   1      153.40      153.28     16.52 o
  -9   6   1       13.97       10.75      4.36 o
  -8   6   1       57.13       55.42      8.69 o
  -7   6   1       33.33       39.05      7.65 o
  -6   6   1       94.25       82.63     10.67 o
  -5   6   1      132.00      136.24     12.97 o
  -4   6   1      348.20      382.87     20.33 o
  -3   6   1      205.46      204.63     11.62 o
  -2   6   1      306.79      330.78     34.73 o
  -1   6   1      106.24       92.54     14.99 o
   0   6   1        0.04      -12.55      9.10 o
   1   6   1        0.00       -1.01      4.57 o
   2   6   1      134.33      147.23     11.21 o
   3   6   1       60.75       73.63      7.52 o
   4   6   1      535.38      546.24     21.89 o
   5   6   1       44.40       40.85      7.32 o
   6   6   1      181.35      207.19     13.93 o
   7   6   1        7.60        4.33      3.56 o
   8   6   1       50.23       43.40      6.59 o
   9   6   1        0.62       -0.07      3.05 o
  10   6   1      153.32      179.03     22.66 o
  11   6   1        0.01       -2.68      6.44 o
  -9   7   1       25.67       16.52      7.01 o
  -8   7   1        7.22       -4.01      7.68 o
  -7   7   1      170.92      166.77     32.93 o
  -6   7   1       75.72       71.51     16.23 o
  -5   7   1      143.17      152.36     23.46 o
  -4   7   1       64.63       44.52     13.71 o
  -3   7   1      124.15      101.80     19.42 o
  -2   7   1       88.72      108.10     20.28 o
  -1   7   1      251.87      308.32     33.20 o
   0   7   1       13.92        9.66      4.01 o
   1   7   1      329.58      382.39     26.57 o
   2   7   1        1.32       -3.62      4.37 o
   3   7   1       18.55       26.84      6.76 o
   4   7   1        8.87        2.42      3.62 o
   5   7   1        0.01       -7.05      5.40 o
   6   7   1        0.24       -1.41      3.75 o
   7   7   1      295.66      316.36     61.41 o
   8   7   1        5.11        5.52      4.04 o
  -5   8   1        0.23        1.05      3.39 o
  -4   8   1      138.66      148.87     17.84 o
  -3   8   1       31.44       27.75      8.21 o
  -2   8   1       57.97       71.79     12.79 o
  -1   8   1        3.27       -4.15      5.70 o
   0   8   1        0.48       -3.35      5.97 o
   1   8   1       42.85       47.24     10.30 o
   2   8   1       70.21       76.60     12.90 o
   3   8   1       12.17        9.05      4.24 o
   4   8   1      109.18      123.32     29.74 o
   5   8   1        0.10        0.12      3.76 o
 -16   0   2        4.55        4.74      4.63 o
 -15   0   2        0.35       -0.10      6.04 o
 -14   0   2      118.09      152.60     23.38 o
 -13   0   2       79.83       88.02     18.07 o
 -12   0   2      533.34      491.75     38.78 o
 -11   0   2      671.74      606.83     40.74 o
 -10   0   2      122.09      112.03      6.93 o
  -9   0   2       51.67       63.55      5.77 o
  -8   0   2      261.48      230.41     20.51 o
  -7   0   2       34.28       47.58      9.20 o
  -6   0   2     1145.47     1127.91     38.49 o
  -5   0   2      123.03      114.79      8.38 o
  -4   0   2       49.31       46.34      4.72 o
  -3   0   2     4317.10     4256.14     53.39 o
   2   0   2       24.53       26.29      3.13 o
   3   0   2      232.77      216.22      9.64 o
   4   0   2     1317.40     1505.05     27.96 o
   5   0   2      329.39      303.49     19.61 o
   6   0   2      477.99      409.22     24.81 o
   7   0   2     1902.74     1833.93     56.01 o
   8   0   2     1566.32     1570.88     56.59 o
   9   0   2      154.59      167.21     18.79 o
  10   0   2       95.74      131.44     18.94 o
  11   0   2      227.70      209.46     25.02 o
  12   0   2       51.54       62.73     13.96 o
  13   0   2        6.79       -3.74      7.33 o
  14   0   2      146.17      152.41     24.12 o
  15   0   2       16.86       20.11      8.85 o
  16   0   2        1.50        5.76     10.23 o
 -16   1   2        6.26        8.40      8.28 o
 -15   1   2       85.24      114.15     15.29 o
 -14   1   2       54.81       64.82     11.12 o
 -13   1   2        5.59        6.29      4.08 o
 -12   1   2       27.43       22.24      5.55 o
 -11   1   2       22.10       22.71      5.16 o
 -10   1   2      220.52      244.72     17.33 o
  -9   1   2     1748.60     1750.78     26.50 o
  -8   1   2      238.79      216.48     11.80 o
  -7   1   2        4.75        0.33      1.65 o
  -6   1   2       68.85       69.49      6.23 o
  -5   1   2      154.74      133.84      5.59 o
  -4   1   2     1190.52     1305.87     14.81 o
  -3   1   2     4354.45     4375.12     22.15 o
  -2   1   2     3683.63     3638.49     20.08 o
  -1   1   2     5615.37     5164.36     21.82 o
   0   1   2      216.83      211.99      4.46 o
   1   1   2       21.79       20.86      1.82 o
   2   1   2     7751.73     7668.05     48.86 o
   3   1   2    17975.61    18360.19     97.42 o
   4   1   2        4.62       12.16      2.38 o
   5   1   2      143.48      108.96      5.21 o
   6   1   2      637.80      638.68     13.95 o
   7   1   2      118.35      141.62      6.67 o
   8   1   2      448.53      460.73     11.86 o
   9   1   2       11.65        5.17      3.38 o
  10   1   2       68.34       88.20     10.93 o
  11   1   2      365.93      407.74     24.51 o
  12   1   2       47.84       44.31      8.85 o
  13   1   2       29.96       36.85      8.33 o
  14   1   2       11.22       27.21      7.72 o
  15   1   2        5.39        4.71     11.05 o
 -16   2   2       22.46       34.10     12.43 o
 -15   2   2       36.25       43.00     10.27 o
 -14   2   2       18.87       15.75      4.83 o
 -13   2   2       80.09       69.72     10.89 o
 -12   2   2       65.38       79.94     10.66 o
 -11   2   2       63.81       64.67      9.70 o
 -10   2   2      158.53      152.10     13.82 o
  -9   2   2       10.55        7.46      6.38 o
  -8   2   2      532.74      534.04     21.97 o
  -7   2   2        0.20        0.40      2.97 o
  -6   2   2       95.93       78.69      5.33 o
  -5   2   2     1098.66     1076.72     18.71 o
  -4   2   2      149.92      160.95      5.32 o
  -3   2   2       41.04       43.40      2.51 o
  -2   2   2        2.22        3.13      1.05 o
  -1   2   2      929.32      960.73     13.99 o
   0   2   2     5366.75     5435.82     22.99 o
   1   2   2     1563.69     1502.35     13.93 o
   2   2   2      390.83      401.05      6.94 o
   3   2   2      194.03      213.36      6.28 o
   4   2   2      348.42      365.52      8.50 o
   5   2   2     1367.82     1321.30     19.23 o
   6   2   2     1075.79      991.26     20.57 o
   7   2   2      177.17      189.51      7.43 o
   8   2   2      511.93      502.92     12.03 o
   9   2   2       59.15       62.83      5.81 o
  10   2   2        0.22        0.66      2.82 o
  11   2   2        0.26        7.34      3.64 o
  12   2   2       83.94       70.99     10.84 o
  13   2   2       68.14       72.01     11.77 o
  14   2   2        8.34        7.92      5.22 o
  15   2   2        7.96       10.72      6.08 o
 -15   3   2        5.67       15.14      6.78 o
 -14   3   2        0.20       -3.94      3.50 o
 -13   3   2       13.29       11.40      5.19 o
 -12   3   2       85.89       77.25     10.38 o
 -11   3   2       81.47       74.67      9.85 o
 -10   3   2      133.85      129.36     17.87 o
  -9   3   2       24.59       29.22      4.45 o
  -8   3   2      283.31      279.09     12.59 o
  -7   3   2       18.36       14.58      2.26 o
  -6   3   2       93.34       89.11      5.63 o
  -5   3   2      185.21      174.56      8.00 o
  -4   3   2       94.76       69.51      3.61 o
  -3   3   2      847.58      892.17     13.35 o
  -2   3   2     7284.17     7205.86     47.85 o
  -1   3   2      386.27      367.39      6.70 o
   0   3   2       83.42       68.26      2.78 o
   1   3   2      706.36      701.14     18.61 o
   2   3   2      438.99      447.36      6.02 o
   3   3   2       31.67       32.38      2.39 o
   4   3   2     1283.88     1268.14     29.68 o
   5   3   2      487.78      471.19     13.94 o
   6   3   2      271.79      265.66      9.46 o
   7   3   2      112.34      110.61      6.49 o
   8   3   2      233.28      215.66      9.36 o
   9   3   2      785.14      747.23     27.78 o
  10   3   2      193.05      200.70     11.90 o
  11   3   2       19.07       18.83      6.04 o
  12   3   2       29.01       34.58      8.08 o
  13   3   2        9.92        6.84      5.21 o
  14   3   2       15.45        7.79      4.27 o
 -14   4   2        0.65        0.26      7.83 o
 -13   4   2       52.91       54.66     15.96 o
 -12   4   2        0.16       -5.47      9.12 o
 -11   4   2       31.27       25.95      9.71 o
 -10   4   2      268.26      246.99     13.45 o
  -9   4   2        0.61       -0.11      2.39 o
  -8   4   2      256.33      250.64     12.06 o
  -7   4   2     1290.28     1308.51     25.63 o
  -6   4   2      132.21      131.99      5.28 o
  -5   4   2     1225.70     1160.46     22.34 o
  -4   4   2       12.98        8.18      1.69 o
  -3   4   2      783.93      818.00     19.37 o
  -2   4   2       12.16       14.87      2.50 o
  -1   4   2      120.05       89.26      3.63 o
   0   4   2        1.35        1.55      1.14 o
   1   4   2     5054.85     5109.46     42.47 o
   2   4   2       26.66       26.91      2.89 o
   3   4   2     1131.86     1168.39     25.62 o
   4   4   2      128.30      104.92      4.53 o
   5   4   2      473.07      452.10     12.71 o
   6   4   2      389.72      388.39     11.98 o
   7   4   2      342.31      335.94     14.67 o
   8   4   2      151.84      151.02      8.40 o
   9   4   2      198.01      227.96     10.66 o
  10   4   2       82.90       90.38      8.31 o
  11   4   2       96.55       81.79     18.06 o
  12   4   2      165.90      180.42     27.25 o
  13   4   2       48.93       46.28     15.46 o
  14   4   2        2.75        7.93      6.39 o
 -13   5   2        7.08       14.39      6.68 o
 -12   5   2       14.83        3.47      4.35 o
 -11   5   2       48.73       45.89     11.68 o
 -10   5   2      182.63      208.29     17.73 o
  -9   5   2        3.82       -0.75      4.02 o
  -8   5   2      489.44      466.18     24.84 o
  -7   5   2        0.00       -5.05      5.45 o
  -6   5   2        9.51        7.50      3.58 o
  -5   5   2       33.85       35.83      6.47 o
  -4   5   2      687.92      658.48     25.50 o
  -3   5   2      101.92       93.86      9.16 o
  -2   5   2     1855.66     1909.25     30.63 o
  -1   5   2      150.85      162.62      6.15 o
   0   5   2     1475.15     1497.40     42.83 o
   1   5   2       61.11       58.36      3.45 o
   2   5   2      154.35      147.48     10.79 o
   3   5   2       42.84       37.58      5.13 o
   4   5   2     1153.80     1165.70     35.21 o
   5   5   2        0.89       -5.11      4.39 o
   6   5   2       74.25       70.06      7.61 o
   7   5   2      465.91      436.84     19.09 o
   8   5   2       16.37        9.66      2.90 o
   9   5   2       55.20       72.80      8.18 o
  10   5   2       96.89      113.00     13.22 o
  11   5   2       21.17       36.10     13.51 o
  12   5   2       43.57       33.76     12.90 o
 -11   6   2        1.61       -0.81      6.65 o
 -10   6   2       41.73       34.87      8.00 o
  -9   6   2       40.24       35.34      8.37 o
  -8   6   2       13.17        4.54      4.21 o
  -7   6   2      202.92      200.85     35.77 o
  -6   6   2      117.77      115.03     12.33 o
  -5   6   2      373.69      351.15     35.88 o
  -4   6   2        3.02        1.26      3.60 o
  -3   6   2      252.88      277.52     12.56 o
  -2   6   2        8.26       11.52      4.38 o
  -1   6   2      804.61      881.84     27.01 o
   0   6   2       21.24       23.17      4.11 o
   1   6   2      107.51      144.88     20.36 o
   2   6   2       75.04       74.35      7.85 o
   3   6   2      280.37      281.68     16.72 o
   4   6   2        0.02        0.81      2.68 o
   5   6   2        0.48        3.79      4.38 o
   6   6   2       75.38       57.57      7.21 o
   7   6   2       91.23      101.62      9.82 o
   8   6   2       19.46       22.20      5.71 o
   9   6   2       11.84       11.49      4.42 o
  10   6   2      133.48      148.08     17.83 o
  11   6   2        0.65        0.59      7.93 o
  -9   7   2       23.63        7.49      5.58 o
  -8   7   2        0.00      -12.71      9.04 o
  -7   7   2      113.20       87.43     18.18 o
  -6   7   2        0.51        9.55      8.18 o
  -5   7   2       28.39       23.83     11.53 o
  -4   7   2      128.32      123.09     21.32 o
  -3   7   2       12.34       13.18      8.86 o
  -2   7   2      137.29      154.91     24.34 o
  -1   7   2       72.50       67.35     15.37 o
   0   7   2        8.85        5.43      4.62 o
   1   7   2       22.85       10.43      7.64 o
   2   7   2       17.34       12.38      4.35 o
   3   7   2       29.97       23.65      6.69 o
   4   7   2       27.03        5.34      9.14 o
   5   7   2        3.14       -0.08      3.83 o
   6   7   2        0.10       -0.88      4.57 o
   7   7   2       18.96       23.87      7.54 o
   8   7   2        2.66        9.16      4.66 o
  -5   8   2        0.70       -2.62      4.70 o
  -4   8   2       57.09       62.73     11.28 o
  -3   8   2       19.92       25.87      7.60 o
  -2   8   2        1.34       -7.46      4.97 o
  -1   8   2        4.19        4.21      5.62 o
   0   8   2       53.11       56.87     11.13 o
   1   8   2       12.28        4.29     14.28 o
   2   8   2       63.34       72.20     11.94 o
   3   8   2       17.63       22.71      6.39 o
   4   8   2       30.51       21.82      7.44 o
 -16   1   3       24.85       46.73     11.44 o
 -15   1   3        4.53        4.38      4.04 o
 -14   1   3        1.70        6.88      4.69 o
 -13   1   3       13.28       11.77      4.91 o
 -12   1   3      146.26      133.79     13.86 o
 -11   1   3      342.44      353.71     21.69 o
 -10   1   3       30.65       25.87      3.73 o
  -9   1   3       62.15       68.81      6.94 o
  -8   1   3      585.42      592.37     16.22 o
  -7   1   3      618.52      616.04     16.16 o
  -6   1   3      546.89      560.78     14.67 o
  -5   1   3        0.63        0.56      1.16 o
  -4   1   3      877.91      853.30     12.47 o
  -3   1   3      723.87      798.88     11.12 o
  -2   1   3     5787.23     5853.77     25.36 o
  -1   1   3     1494.49     1531.53     13.00 o
   0   1   3      254.53      267.20      4.53 o
   1   1   3       42.83       50.11      2.39 o
   2   1   3       38.12       41.89      2.07 o
   3   1   3       61.03       50.82      2.89 o
   4   1   3     9956.07    10213.05     45.14 o
   5   1   3       75.83       73.57      4.56 o
   6   1   3      767.18      817.15     21.14 o
   7   1   3      121.06      128.30     10.66 o
   8   1   3      284.97      271.14     16.97 o
   9   1   3      299.90      304.28     19.22 o
  10   1   3       11.72       12.89      6.05 o
  11   1   3      154.18      157.35     15.79 o
  12   1   3       15.53       16.42      6.23 o
  13   1   3        5.19        2.77      3.85 o
  14   1   3        2.90       -0.10      6.75 o
  15   1   3       16.08       17.75     10.46 o
 -16   2   3        8.74        9.28      8.42 o
 -15   2   3        4.07        2.90      4.35 o
 -14   2   3        0.01       -0.86      3.47 o
 -13   2   3      130.20      117.50     14.20 o
 -12   2   3       41.49       35.69      6.89 o
 -11   2   3      333.07      370.56     22.07 o
 -10   2   3      360.85      351.23     20.63 o
  -9   2   3      244.46      243.67     15.83 o
  -8   2   3      469.56      506.43     21.67 o
  -7   2   3        0.69       -1.72      1.95 o
  -6   2   3     1566.76     1708.95     20.72 o
  -5   2   3     3423.06     3653.93     44.83 o
  -4   2   3      156.13      177.37      5.46 o
  -3   2   3     1523.07     1359.04     13.81 o
  -2   2   3      880.50      865.92     12.88 o
  -1   2   3     2949.32     2837.80     23.56 o
   0   2   3      823.50      765.25     15.00 o
   1   2   3     1949.13     1878.34     20.10 o
   2   2   3        0.73        1.83      0.91 o
   3   2   3       21.08       20.81      2.15 o
   4   2   3       15.07       16.23      2.46 o
   5   2   3      268.93      239.36      8.42 o
   6   2   3     1578.93     1536.65     43.37 o
   7   2   3     2796.73     2757.40     66.56 o
   8   2   3      224.16      202.00      7.65 o
   9   2   3       64.10       57.33      4.42 o
  10   2   3       89.59       79.37     10.86 o
  11   2   3       37.62       61.05     10.35 o
  12   2   3       57.48       47.26      8.47 o
  13   2   3       32.06       33.22      7.60 o
  14   2   3       10.99       13.48      6.02 o
  15   2   3        0.12        6.04      6.07 o
 -15   3   3        6.62        3.23      3.81 o
 -14   3   3        0.59        2.05      6.43 o
 -13   3   3       74.29       68.73     10.72 o
 -12   3   3        3.76        3.83      4.09 o
 -11   3   3       14.86       13.60      4.68 o
 -10   3   3        7.92       -6.10     22.93 o
  -9   3   3      133.62      138.12     11.75 o
  -8   3   3      433.78      436.09     16.01 o
  -7   3   3        3.09       -0.77      2.13 o
  -6   3   3      732.64      685.69     17.61 o
  -5   3   3     1563.50     1584.48     24.79 o
  -4   3   3      371.46      374.37     11.15 o
  -3   3   3       23.12       20.20      2.32 o
  -2   3   3       99.82      130.79      7.40 o
  -1   3   3       67.96       60.46      3.10 o
   0   3   3      573.87      546.93     10.41 o
   1   3   3      273.03      265.42      6.57 o
   2   3   3     3081.70     3112.55     25.61 o
   3   3   3      702.10      758.53     13.91 o
   4   3   3      820.00      814.09     17.70 o
   5   3   3      410.35      442.56     14.03 o
   6   3   3      791.44      792.99     19.81 o
   7   3   3       87.27       80.58      6.96 o
   8   3   3      396.45      423.38     15.69 o
   9   3   3      264.11      219.21      9.56 o
  10   3   3      338.85      360.21     18.87 o
  11   3   3        7.50        6.94      3.41 o
  12   3   3        2.20       -1.73      4.30 o
  13   3   3       28.91       39.76      8.29 o
  14   3   3       29.51       50.70      9.83 o
 -14   4   3        7.65       14.29     10.76 o
 -13   4   3       30.83       12.78      4.81 o
 -12   4   3        0.70       -9.38      9.73 o
 -11   4   3        2.49        2.31      4.77 o
 -10   4   3       85.10       72.37      7.45 o
  -9   4   3        8.48       10.16      5.25 o
  -8   4   3       46.88       42.70      5.45 o
  -7   4   3        2.94        3.42      2.09 o
  -6   4   3        9.61        8.06      1.82 o
  -5   4   3      310.37      303.64     11.02 o
  -4   4   3      232.52      231.38      8.01 o
  -3   4   3      524.15      461.97     22.69 o
  -2   4   3       88.19       87.93      3.75 o
  -1   4   3      703.13      709.49     10.89 o
   0   4   3      183.47      184.00      6.22 o
   1   4   3       20.18       25.65      2.39 o
   2   4   3       11.74        8.59      0.89 o
   3   4   3       88.92       89.50      3.41 o
   4   4   3      144.65      137.40      6.66 o
   5   4   3      566.82      605.82     15.82 o
   6   4   3       35.16       32.93      3.94 o
   7   4   3      368.88      359.27     12.61 o
   8   4   3      135.57      127.10      7.75 o
   9   4   3       57.04       48.71      5.01 o
  10   4   3       31.60       32.43      5.76 o
  11   4   3       17.46        8.98      8.55 o
  12   4   3        0.36       -7.03      9.93 o
  13   4   3       37.35       39.00     14.57 o
 -13   5   3       10.38       12.83      8.29 o
 -12   5   3       18.96       12.58      7.00 o
 -11   5   3        8.36       10.81      8.53 o
 -10   5   3       23.92       33.08      7.82 o
  -9   5   3       32.30       34.62      7.30 o
  -8   5   3        6.33       -0.57      6.57 o
  -7   5   3        4.27       -7.51      5.01 o
  -6   5   3        5.07        1.32      5.20 o
  -5   5   3      154.13      165.50     13.55 o
  -4   5   3        0.63       -2.42      5.36 o
  -3   5   3        4.27        4.08      5.51 o
  -2   5   3      135.39      145.70      6.96 o
  -1   5   3       70.80       71.17      3.89 o
   0   5   3        0.11        0.19      1.11 o
   1   5   3      512.61      512.70     15.23 o
   2   5   3      473.85      493.39     15.76 o
   3   5   3       18.13       23.70      4.75 o
   4   5   3       10.69        6.94      2.85 o
   5   5   3        7.23        6.97      3.21 o
   6   5   3        7.14        5.74      2.93 o
   7   5   3      154.16      148.32     11.16 o
   8   5   3        4.88        4.26      3.62 o
   9   5   3      103.34      112.55     10.17 o
  10   5   3       13.17       18.85     15.29 o
  11   5   3        0.04        1.82      7.07 o
  12   5   3        7.05        2.31      7.54 o
 -11   6   3        1.59      -12.38      8.25 o
 -10   6   3       30.76       35.59     14.13 o
  -9   6   3       20.43       10.71      5.95 o
  -8   6   3      204.54      203.59     17.76 o
  -7   6   3       36.50       27.60      5.83 o
  -6   6   3        1.00       -7.79      6.63 o
  -5   6   3        0.62       -4.01      4.39 o
  -4   6   3        9.21       -3.57      3.54 o
  -3   6   3        0.98        1.00      2.00 o
  -2   6   3      544.96      630.40     25.29 o
  -1   6   3        0.15        5.31      4.74 o
   0   6   3        0.61        0.56      2.58 o
   1   6   3       37.71       42.38      6.74 o
   2   6   3        1.72        4.24      2.92 o
   3   6   3      143.43      147.60     12.38 o
   4   6   3      363.25      405.48     22.01 o
   5   6   3        0.92       -1.57      3.01 o
   6   6   3      173.91      199.53     13.80 o
   7   6   3       39.56       30.10      5.58 o
   8   6   3       10.66       15.17      4.65 o
   9   6   3        0.74        4.74      8.81 o
  10   6   3      110.65      123.56     22.08 o
  -9   7   3        0.03       -3.27      5.38 o
  -8   7   3        0.75       -8.60      8.65 o
  -7   7   3       40.78       26.57      9.63 o
  -6   7   3       43.72       26.28      9.90 o
  -5   7   3      244.55      231.35     29.82 o
  -4   7   3        3.22        9.58      7.03 o
  -3   7   3        4.15        9.02      8.41 o
  -2   7   3        2.26        2.72      4.81 o
  -1   7   3        1.94       -3.60      6.41 o
   0   7   3       40.06       40.38     12.24 o
   1   7   3       98.83      111.75     19.95 o
   2   7   3       13.28       19.38      7.44 o
   3   7   3      152.82      201.82     28.10 o
   4   7   3       57.10       41.94      9.40 o
   5   7   3        3.61       -2.99      4.99 o
   6   7   3      107.26      106.46     21.77 o
   7   7   3      138.16      144.01     52.04 o
   8   7   3        5.79        5.28      3.43 o
  -5   8   3        7.11       -4.35     10.17 o
  -4   8   3       23.73       35.34     13.99 o
  -3   8   3        3.31        3.98      5.02 o
  -2   8   3       46.10       78.76     18.78 o
  -1   8   3        0.19       -4.45      4.00 o
   0   8   3        5.65        6.12      8.04 o
   1   8   3       32.69       28.16     15.97 o
   2   8   3        0.42        3.60      7.74 o
   3   8   3       47.47       57.52     10.67 o
   4   8   3       58.21       65.09     18.63 o
 -16   0   4        5.73       21.06     10.06 o
 -15   0   4       17.65       17.51      9.92 o
 -14   0   4       56.56       66.91     15.34 o
 -13   0   4        9.36        5.72      5.81 o
 -12   0   4      342.14      359.34     32.93 o
 -11   0   4      268.18      282.00     27.65 o
 -10   0   4      237.40      227.26     23.72 o
  -9   0   4      139.35      157.34     18.31 o
  -8   0   4       18.85       26.66      7.08 o
  -7   0   4      131.22      161.81     16.51 o
  -6   0   4     2204.39     2145.00     56.02 o
  -5   0   4       24.79       36.42      6.52 o
  -4   0   4    16901.76    17138.11    144.27 o
  -3   0   4       21.41       22.61      3.34 o
  -2   0   4    13214.57    13405.52    158.48 o
  -1   0   4    14765.75    14678.02     70.19 o
   0   0   4     1561.53     1698.23     23.66 o
   1   0   4    30631.65    29181.31    668.29 o
   2   0   4     7654.56     7977.75     49.36 o
   3   0   4      195.76      221.39     10.98 o
   4   0   4     4559.07     4326.49    165.27 o
   5   0   4     2301.92     2302.90    120.23 o
   6   0   4      839.06      793.89     75.80 o
   7   0   4      413.63      356.62     26.65 o
   8   0   4      807.53      757.84     40.89 o
   9   0   4       11.39       10.55      6.28 o
  10   0   4      135.95      140.15     20.26 o
  11   0   4       25.06       22.25      8.79 o
  12   0   4       46.78       50.17     13.86 o
  13   0   4      294.98      312.80     35.07 o
  14   0   4      182.18      155.53     25.73 o
  15   0   4       36.98       41.52     16.39 o
 -16   1   4       40.19       63.23     12.98 o
 -15   1   4       60.83       72.63     12.56 o
 -14   1   4       20.23       16.62      5.42 o
 -13   1   4        1.19       -2.30      3.54 o
 -12   1   4        2.47        0.31      4.96 o
 -11   1   4      222.30      207.90     16.66 o
 -10   1   4        0.74        3.39      3.19 o
  -9   1   4      647.60      616.36     18.30 o
  -8   1   4       65.92       65.28      5.80 o
  -7   1   4     3322.90     3428.14     46.64 o
  -6   1   4       19.65       32.67      3.96 o
  -5   1   4      196.55      209.15      7.80 o
  -4   1   4      233.40      229.29      6.85 o
  -3   1   4       66.50       87.81      5.02 o
  -2   1   4       40.11       59.06      3.07 o
  -1   1   4    13645.52    13681.05    108.78 o
   0   1   4     2729.75     2724.52     22.93 o
   1   1   4     7235.18     7237.51     30.89 o
   2   1   4     2413.53     2415.79     19.07 o
   3   1   4      490.43      507.92     12.93 o
   4   1   4      292.73      297.61      8.55 o
   5   1   4     2475.69     2499.37     43.42 o
   6   1   4        7.78        1.59      2.72 o
   7   1   4      174.76      148.59     12.24 o
   8   1   4       80.89       68.67      8.55 o
   9   1   4        7.04       10.61      5.03 o
  10   1   4      869.43      901.70     35.21 o
  11   1   4      332.52      335.58     22.42 o
  12   1   4       70.11       83.14     12.25 o
  13   1   4       10.68        3.10      3.85 o
  14   1   4       43.79       22.98      6.40 o
  15   1   4        0.31        1.25      5.74 o
 -16   2   4        1.50        2.11      4.53 o
 -15   2   4       10.91        1.35      4.20 o
 -14   2   4        1.92       -2.43      8.83 o
 -13   2   4       33.74       21.00      5.53 o
 -12   2   4      169.72      166.63     15.69 o
 -11   2   4       14.49       18.92      5.31 o
 -10   2   4        9.13        9.79      4.11 o
  -9   2   4      138.79      128.09     11.67 o
  -8   2   4       38.41       37.74      5.83 o
  -7   2   4      161.52      181.88     12.26 o
  -6   2   4     1496.51     1465.17     25.54 o
  -5   2   4        0.33        3.21      2.23 o
  -4   2   4      235.79      207.92      6.69 o
  -3   2   4     1519.13     1630.51     20.19 o
  -2   2   4     2568.90     2589.18     32.62 o
  -1   2   4      144.07      151.48      4.26 o
   0   2   4      373.89      395.26      8.17 o
   1   2   4     2247.46     2205.13     18.62 o
   2   2   4      820.74      765.41     13.14 o
   3   2   4       27.59       19.86      2.11 o
   4   2   4      482.61      499.87     14.22 o
   5   2   4     1050.29     1036.86     21.70 o
   6   2   4       70.40       67.11      5.78 o
   7   2   4       81.11       90.23      6.95 o
   8   2   4      208.92      212.83     10.82 o
   9   2   4      714.92      663.32     40.27 o
  10   2   4        2.00        2.32      4.63 o
  11   2   4      239.22      233.52     19.14 o
  12   2   4       12.10       13.25      4.26 o
  13   2   4      103.36       86.08     12.33 o
  14   2   4        2.38        1.29      6.82 o
  15   2   4       19.51       37.50     12.46 o
 -15   3   4       13.64       13.15      4.80 o
 -14   3   4        2.76        7.81      4.00 o
 -13   3   4        7.43       10.61      4.28 o
 -12   3   4       38.22       21.50      8.68 o
 -11   3   4       28.50       22.87      5.83 o
 -10   3   4        9.48        5.24      3.00 o
  -9   3   4       52.25       45.36     12.53 o
  -8   3   4      264.42      264.54     14.44 o
  -7   3   4        0.18       -6.31      4.20 o
  -6   3   4      343.32      332.97     11.66 o
  -5   3   4        0.67        0.62      1.45 o
  -4   3   4      235.36      225.03     20.59 o
  -3   3   4     1932.24     1991.80     42.45 o
  -2   3   4      934.03      877.44     14.33 o
  -1   3   4       38.28       49.74      3.57 o
   0   3   4     1990.73     2057.95     22.36 o
   1   3   4       73.94       69.79      3.21 o
   2   3   4       16.75       31.59      4.32 o
   3   3   4        7.96        5.99      1.83 o
   4   3   4     2867.10     2916.96     46.68 o
   5   3   4       61.26       66.29      5.87 o
   6   3   4      416.30      442.66     15.63 o
   7   3   4       25.69       28.31      3.93 o
   8   3   4      551.53      534.93     14.87 o
   9   3   4       85.76       70.77      7.66 o
  10   3   4       12.99       33.25     11.57 o
  11   3   4       12.94        9.99      5.37 o
  12   3   4       94.46      110.73     13.96 o
  13   3   4        9.15        9.87     15.13 o
  14   3   4        4.26        2.04      7.08 o
 -14   4   4       39.09       27.56     11.92 o
 -13   4   4        9.42        2.44      6.96 o
 -12   4   4       36.88       36.10     11.66 o
 -11   4   4       38.86       39.54      6.70 o
 -10   4   4        9.96        2.64      4.84 o
  -9   4   4       12.36       15.47      3.21 o
  -8   4   4       13.31       14.34      3.55 o
  -7   4   4       10.26       13.29      2.39 o
  -6   4   4        1.03        0.05      1.21 o
  -5   4   4      789.41      740.86     29.73 o
  -4   4   4       61.89       49.08      5.83 o
  -3   4   4       78.01       54.30      7.23 o
  -2   4   4      429.86      507.98     10.29 o
  -1   4   4       14.25       15.81      1.96 o
   0   4   4      589.36      570.35     12.10 o
   1   4   4     2234.01     2265.44     33.03 o
   2   4   4       17.56       14.25      1.41 o
   3   4   4     1484.79     1525.60     18.32 o
   4   4   4      435.91      442.15     13.58 o
   5   4   4       86.46       91.05      7.17 o
   6   4   4       72.25       61.62      5.90 o
   7   4   4      530.38      537.08     18.20 o
   8   4   4       43.36       32.64      3.64 o
   9   4   4        1.71        2.85      3.08 o
  10   4   4       66.99       69.98     14.97 o
  11   4   4        1.29       -2.73      8.69 o
  12   4   4       78.92       70.43     16.76 o
  13   4   4        0.25        3.57      6.54 o
 -13   5   4       15.96       19.36      8.75 o
 -12   5   4       13.13        0.73      5.49 o
 -11   5   4      124.16      127.98     22.09 o
 -10   5   4      154.24      164.19     16.07 o
  -9   5   4        5.31        7.05      4.60 o
  -8   5   4       31.39       11.63      7.46 o
  -7   5   4      150.55      134.72     13.31 o
  -6   5   4      154.77      145.48     13.11 o
  -5   5   4        6.81        1.52      9.73 o
  -4   5   4      281.01      282.69     16.65 o
  -3   5   4       66.19       71.79      6.57 o
  -2   5   4      327.53      313.76     10.96 o
  -1   5   4       17.47       15.58      1.70 o
   0   5   4      747.13      733.36     13.55 o
   1   5   4      857.62      896.42     21.34 o
   2   5   4       81.66       78.57      4.88 o
   3   5   4       11.90       13.23      3.85 o
   4   5   4      375.93      388.40     21.19 o
   5   5   4       22.65       23.87      5.70 o
   6   5   4       73.16       78.48     10.04 o
   7   5   4        4.77       -1.75      4.70 o
   8   5   4        1.49       -0.74      3.71 o
   9   5   4       97.92       98.51      9.43 o
  10   5   4        1.41       -2.14      6.44 o
  11   5   4       18.14       13.63      5.19 o
  12   5   4        0.56       -6.66      9.18 o
 -11   6   4        7.86        4.48      6.99 o
 -10   6   4       35.90       27.03      7.43 o
  -9   6   4        5.66       -3.65      3.99 o
  -8   6   4       61.34       59.19      9.72 o
  -7   6   4       16.10       11.16      7.05 o
  -6   6   4        0.16       -6.34      5.29 o
  -5   6   4       29.94       29.49      5.88 o
  -4   6   4       16.52        7.03      3.96 o
  -3   6   4        3.92        3.39      2.35 o
  -2   6   4      404.18      419.95     22.04 o
  -1   6   4       22.14       29.44     10.19 o
   0   6   4      103.97       99.58     10.81 o
   1   6   4      497.99      561.27     34.14 o
   2   6   4      102.57      104.71      7.90 o
   3   6   4       19.13       11.06      3.97 o
   4   6   4       70.26       81.25     17.42 o
   5   6   4       37.97       37.58      7.21 o
   6   6   4      149.20      163.46     15.51 o
   7   6   4       15.34        5.05      2.78 o
   8   6   4        0.11       -1.31      2.63 o
   9   6   4        3.97       -0.72      3.88 o
  10   6   4        8.07       14.79      9.23 o
  -9   7   4        3.08        3.98      5.66 o
  -8   7   4        0.03       -2.15      6.71 o
  -7   7   4       27.42       20.80      9.23 o
  -6   7   4       12.69        7.61      6.21 o
  -5   7   4        2.58      -11.84      9.79 o
  -4   7   4       19.59        7.24      5.66 o
  -3   7   4        1.98        2.23      8.20 o
  -2   7   4        4.49        6.64      4.46 o
  -1   7   4       17.80       13.49      7.93 o
   0   7   4        3.47       -1.56      5.75 o
   1   7   4        4.61       10.77     10.50 o
   2   7   4       58.81       66.23     17.12 o
   3   7   4       95.59      116.38     21.60 o
   4   7   4       18.95       12.37      8.72 o
   5   7   4       15.23        7.04      4.48 o
   6   7   4        2.06      -10.45      6.97 o
   7   7   4       10.64        4.92      5.93 o
   8   7   4        5.55        7.85      4.18 o
  -4   8   4        8.41        6.81      6.20 o
  -3   8   4       35.46       22.51      9.35 o
  -2   8   4       24.33       29.06     12.15 o
  -1   8   4       17.09       35.39     12.70 o
   0   8   4       44.11       73.39     18.20 o
   1   8   4       15.91       23.52     12.23 o
   2   8   4        0.05       14.87      9.84 o
   3   8   4       53.15       51.78     10.75 o
 -16   1   5        0.23        0.77      4.82 o
 -15   1   5       25.16       21.53      6.95 o
 -14   1   5        2.48       -0.83      7.60 o
 -13   1   5       29.01       33.27      7.69 o
 -12   1   5        3.80        6.13      3.50 o
 -11   1   5       41.08       42.67      8.37 o
 -10   1   5      335.96      339.52     14.82 o
  -9   1   5      163.52      163.54      9.92 o
  -8   1   5       63.88       70.74      6.46 o
  -7   1   5       12.81       12.57      2.80 o
  -6   1   5      151.40      150.99      8.50 o
  -5   1   5      239.34      226.81      8.41 o
  -4   1   5      167.13      183.81      7.19 o
  -3   1   5      403.97      411.67      9.12 o
  -2   1   5     1151.33     1209.31     16.97 o
  -1   1   5     7283.44     7432.25     67.71 o
   0   1   5      307.95      345.95      7.79 o
   1   1   5     1785.11     1788.65     18.37 o
   2   1   5      889.52      880.86     13.95 o
   3   1   5      110.54      137.55      5.59 o
   4   1   5     1634.60     1541.56     39.11 o
   5   1   5      127.75      139.48      8.74 o
   6   1   5       13.52       13.06      4.42 o
   7   1   5      125.63      148.85     12.24 o
   8   1   5        0.14       -3.38      5.31 o
   9   1   5        0.21        8.59      4.62 o
  10   1   5      306.81      294.57     20.78 o
  11   1   5       44.98       42.82      9.04 o
  12   1   5        1.23       -2.03      4.81 o
  13   1   5        7.62        5.63      6.04 o
  14   1   5       24.58       16.61      5.46 o
  15   1   5       12.99       25.68     14.09 o
 -16   2   5        0.01       -5.30      5.32 o
 -15   2   5       39.78       55.75     11.52 o
 -14   2   5       75.92       89.98     12.96 o
 -13   2   5      101.41      119.68     13.95 o
 -12   2   5       48.97       47.55     19.21 o
 -11   2   5       94.53       96.32     11.39 o
 -10   2   5       53.11       59.71      8.88 o
  -9   2   5      315.64      306.31     18.16 o
  -8   2   5      188.25      177.39     13.31 o
  -7   2   5      103.92       83.27     10.66 o
  -6   2   5      529.23      500.53     19.28 o
  -5   2   5      578.05      575.26     16.10 o
  -4   2   5      451.88      465.88     11.75 o
  -3   2   5        9.66        9.56      1.98 o
  -2   2   5      614.69      648.76     10.71 o
  -1   2   5     3286.20     3184.60     31.25 o
   0   2   5     1994.48     2023.87     28.60 o
   1   2   5      314.01      283.53      7.82 o
   2   2   5       56.61       42.18      3.73 o
   3   2   5       57.69       53.64      3.33 o
   4   2   5      260.29      310.63     12.02 o
   5   2   5       21.36       23.82      4.24 o
   6   2   5        9.42        7.69      2.55 o
   7   2   5     2168.41     2196.94     35.63 o
   8   2   5       14.69       27.79      7.03 o
   9   2   5        0.03        0.33      1.14 o
  10   2   5      446.33      460.54     60.98 o
  11   2   5       95.55      100.56     12.82 o
  12   2   5       29.68       10.78      4.90 o
  13   2   5        0.08       -7.71      5.87 o
  14   2   5        9.05       20.68      7.18 o
 -15   3   5        1.73        0.88      7.69 o
 -14   3   5        4.03        9.74      3.86 o
 -13   3   5        9.84        4.76      3.76 o
 -12   3   5      181.15      174.58     16.19 o
 -11   3   5       18.55       13.72      9.00 o
 -10   3   5      289.38      280.12     18.41 o
  -9   3   5       26.36       17.48      4.67 o
  -8   3   5       87.54       99.66     10.09 o
  -7   3   5       63.34       57.93      5.96 o
  -6   3   5       51.03       40.66      4.54 o
  -5   3   5      409.10      455.90     14.91 o
  -4   3   5     2137.13     2074.77     41.00 o
  -3   3   5     1485.62     1562.17     20.72 o
  -2   3   5        1.72       -0.45      0.92 o
  -1   3   5       13.69       16.88      2.12 o
   0   3   5      444.21      469.61     14.60 o
   1   3   5       10.05        7.10      1.25 o
   2   3   5      625.77      604.16     17.32 o
   3   3   5      201.90      221.01      8.75 o
   4   3   5      676.31      641.18     17.92 o
   5   3   5      318.38      345.74     13.73 o
   6   3   5        7.41        6.28      3.44 o
   7   3   5      238.26      251.57     12.67 o
   8   3   5       48.32       47.53      5.50 o
   9   3   5        8.59        8.64      2.18 o
  10   3   5      137.40      122.03     13.20 o
  11   3   5       39.54       46.36      8.81 o
  12   3   5        8.67        3.93      4.52 o
  13   3   5       19.18       15.98      5.34 o
  14   3   5        0.45      -10.84      7.23 o
 -14   4   5        0.22        1.13      6.38 o
 -13   4   5       12.27       16.86      8.86 o
 -12   4   5       73.88       70.01     16.67 o
 -11   4   5        0.02       -7.19      7.57 o
 -10   4   5       41.25       31.95      7.34 o
  -9   4   5      140.27      160.35     11.10 o
  -8   4   5       20.42       11.19      4.35 o
  -7   4   5      700.78      686.49     20.33 o
  -6   4   5        2.08        0.79      1.86 o
  -5   4   5       13.23       13.00      2.37 o
  -4   4   5       69.45       53.16      2.69 o
  -3   4   5       92.15       83.17      5.65 o
  -2   4   5       19.96       22.42      2.15 o
  -1   4   5      605.07      594.03     13.49 o
   0   4   5       15.57       17.67      2.25 o
   1   4   5       22.92       17.99      2.37 o
   2   4   5       43.86       36.69      3.25 o
   3   4   5       68.57       77.91      4.02 o
   4   4   5     1951.61     2028.23     35.16 o
   5   4   5      220.35      240.71     11.59 o
   6   4   5      269.00      249.08     12.28 o
   7   4   5        1.08       -0.21      4.47 o
   8   4   5       20.63       17.91      3.50 o
   9   4   5        2.38        3.06      1.89 o
  10   4   5       45.83       26.99      8.62 o
  11   4   5        4.41       -2.33     10.04 o
  12   4   5        7.32      -19.18     12.79 o
  13   4   5       21.98        6.55      6.54 o
 -13   5   5        0.00        0.17      4.94 o
 -12   5   5       11.07       15.36      8.39 o
 -11   5   5      138.42      172.47     25.60 o
 -10   5   5       20.81       15.26     18.77 o
  -9   5   5       23.91       28.09     12.68 o
  -8   5   5        2.02        3.48      3.49 o
  -7   5   5      164.25      134.70     13.59 o
  -6   5   5      159.72      163.52     14.31 o
  -5   5   5       87.48       78.42      9.31 o
  -4   5   5       30.43       27.06      3.21 o
  -3   5   5      582.25      574.29     13.08 o
  -2   5   5        0.24       -1.31      1.11 o
  -1   5   5        9.73        5.81      1.53 o
   0   5   5       38.99       30.83      3.81 o
   1   5   5     1073.43     1072.77     25.02 o
   2   5   5       25.99       30.68      3.57 o
   3   5   5      242.13      231.35     12.57 o
   4   5   5        0.24        0.46      3.26 o
   5   5   5       36.96       35.47      8.93 o
   6   5   5       97.26       94.90     11.01 o
   7   5   5       81.91       68.33     14.30 o
   8   5   5        0.00       -6.83      4.55 o
   9   5   5       57.03       72.13     10.66 o
  10   5   5        3.78        3.40      4.45 o
  11   5   5        3.33       -0.90      6.81 o
  12   5   5        0.84        3.98      5.62 o
 -11   6   5       30.65       20.54      9.92 o
 -10   6   5       24.90       15.88     15.23 o
  -9   6   5        2.00        1.08      6.56 o
  -8   6   5      151.34      171.87     16.95 o
  -7   6   5        0.03       -4.12      4.64 o
  -6   6   5      241.84      276.38     19.60 o
  -5   6   5        4.33        2.60      2.83 o
  -4   6   5       98.45       94.61      8.16 o
  -3   6   5       40.66       42.22      5.53 o
  -2   6   5      819.21      891.42     32.96 o
  -1   6   5       33.36       37.77      6.37 o
   0   6   5       31.27       34.59      8.79 o
   1   6   5        2.43        4.25      3.27 o
   2   6   5       14.35        6.88      3.48 o
   3   6   5       32.65       35.69      6.31 o
   4   6   5        2.16        5.49      4.80 o
   5   6   5        0.23       -6.23      5.55 o
   6   6   5      130.76      149.06     15.21 o
   7   6   5       39.01       18.22      9.25 o
   8   6   5        9.42        3.88      2.77 o
   9   6   5       18.69       15.61      4.43 o
  10   6   5        2.21        0.60      5.27 o
  -9   7   5       60.47       51.64     16.01 o
  -8   7   5        0.56       -1.18      5.37 o
  -7   7   5       27.86       16.90      9.62 o
  -6   7   5       11.90        7.48      6.28 o
  -5   7   5      432.50      443.96     41.90 o
  -4   7   5       58.04       32.37     11.38 o
  -3   7   5        0.49      -13.26     11.56 o
  -2   7   5        9.14      -15.77     12.56 o
  -1   7   5       94.03       91.19     18.91 o
   0   7   5        8.83       15.50      7.01 o
   1   7   5       43.21       40.57     13.80 o
   2   7   5       12.53       18.69     11.47 o
   3   7   5      118.57      114.66     21.47 o
   4   7   5       20.97       20.08     11.07 o
   5   7   5        6.54       15.03      6.63 o
   6   7   5       50.94       36.14      8.11 o
   7   7   5        0.00       -6.00      4.88 o
  -4   8   5       29.78       15.27      7.46 o
  -3   8   5        3.63      -11.69     11.40 o
  -2   8   5        6.01       -6.32      8.58 o
  -1   8   5        0.69       -4.50      7.90 o
   0   8   5       25.55       40.45     13.58 o
   1   8   5        2.24      -10.58     12.04 o
   2   8   5       33.31       22.90     10.79 o
   3   8   5       14.69        7.37      4.68 o
 -16   0   6       36.92       57.82     16.22 o
 -15   0   6        9.34        5.21      6.44 o
 -14   0   6        8.25        0.25      5.98 o
 -13   0   6      219.65      219.69     27.35 o
 -12   0   6       76.53       54.88     13.28 o
 -11   0   6       79.37       80.40     15.00 o
 -10   0   6       99.42      104.35     16.83 o
  -9   0   6       28.09       25.85      8.20 o
  -8   0   6      202.75      234.40     21.85 o
  -7   0   6      725.34      882.37     39.76 o
  -6   0   6       28.12       44.62      8.55 o
  -5   0   6      112.81       98.83     11.60 o
  -4   0   6     5410.93     5259.10     80.07 o
  -3   0   6     1741.21     1746.83     73.68 o
  -2   0   6     1178.06     1206.17     56.61 o
  -1   0   6    11292.07    12673.69     79.40 o
   0   0   6      114.91      145.35      8.72 o
   1   0   6     2977.83     3327.79     42.74 o
   2   0   6     3600.25     3883.84     48.70 o
   3   0   6      210.87      217.64     17.66 o
   4   0   6     1412.23     1355.43     46.04 o
   5   0   6      108.75      107.76      7.83 o
   6   0   6      410.62      440.69     30.95 o
   7   0   6      470.46      357.24     72.14 o
   8   0   6      114.72       82.73     14.06 o
   9   0   6      192.64      236.26     25.62 o
  10   0   6       13.88       22.53      8.95 o
  11   0   6       45.86       17.82      7.06 o
  12   0   6        6.65       14.31      9.12 o
  13   0   6      166.15      189.53     27.03 o
  14   0   6        4.87       15.09      9.31 o
 -16   1   6        2.20       -2.00      4.21 o
 -15   1   6       67.10       62.72     11.24 o
 -14   1   6       26.96       20.11      6.47 o
 -13   1   6       32.02       29.44      7.00 o
 -12   1   6      184.45      178.64     16.59 o
 -11   1   6       55.00       46.81      7.49 o
 -10   1   6       38.42       33.44      6.14 o
  -9   1   6        6.31       -1.39      5.48 o
  -8   1   6      110.18      101.84     10.08 o
  -7   1   6      741.92      745.20     25.71 o
  -6   1   6       37.62       32.40      4.85 o
  -5   1   6      124.36      102.43      8.44 o
  -4   1   6      276.52      313.61     10.02 o
  -3   1   6      383.51      350.23      9.08 o
  -2   1   6      420.63      430.63      8.78 o
  -1   1   6     4451.10     4534.29     30.09 o
   0   1   6     1868.87     1960.42     20.18 o
   1   1   6     1546.07     1577.26     18.74 o
   2   1   6      904.76      964.41     19.57 o
   3   1   6        5.95        4.15      1.61 o
   4   1   6       22.96       28.66      3.53 o
   5   1   6     1502.69     1487.01     26.18 o
   6   1   6      683.57      628.89     29.57 o
   7   1   6      173.69      144.57     12.63 o
   8   1   6       86.72       76.94      8.63 o
   9   1   6       48.10       45.45      8.44 o
  10   1   6      238.03      255.29     19.40 o
  11   1   6        9.93        2.14      4.42 o
  12   1   6        0.14        5.32      4.95 o
  13   1   6        1.08      -10.50      7.00 o
  14   1   6       17.30       28.05      9.17 o
 -16   2   6        4.21        8.22      5.67 o
 -15   2   6       56.15       51.58     10.80 o
 -14   2   6       40.82       47.86      9.65 o
 -13   2   6        6.16        0.40      4.86 o
 -12   2   6       35.06       25.11      9.23 o
 -11   2   6       24.90       31.22      9.00 o
 -10   2   6       64.67       71.97      9.53 o
  -9   2   6       61.31       62.63      8.39 o
  -8   2   6       11.68        4.99      2.83 o
  -7   2   6      739.02      763.02     26.23 o
  -6   2   6      224.52      213.52     13.05 o
  -5   2   6     1312.16     1351.84     30.61 o
  -4   2   6      628.80      622.63     15.96 o
  -3   2   6      245.86      227.16     13.05 o
  -2   2   6      148.56      121.78      6.21 o
  -1   2   6     1939.49     2101.41     42.65 o
   0   2   6      501.14      512.14     10.13 o
   1   2   6      182.07      196.38      9.33 o
   2   2   6     1380.09     1489.15     23.17 o
   3   2   6      235.68      204.58      8.65 o
   4   2   6      287.15      259.38     11.65 o
   5   2   6       30.53       38.41      4.62 o
   6   2   6        5.26        1.61      3.58 o
   7   2   6       42.03       36.03      6.77 o
   8   2   6      411.05      403.70     22.18 o
   9   2   6        1.67       -1.10      5.12 o
  10   2   6        1.58        2.06      4.41 o
  11   2   6        2.85        1.56      4.22 o
  12   2   6        8.43        4.66      3.61 o
  13   2   6        0.04        2.91      5.66 o
  14   2   6        2.96        9.79      6.50 o
 -15   3   6       23.90       18.80      7.48 o
 -14   3   6       37.15       31.51      7.12 o
 -13   3   6        0.74        5.06      3.88 o
 -12   3   6      133.80      146.80     14.67 o
 -11   3   6      310.86      307.82     20.69 o
 -10   3   6       75.00       69.89      9.28 o
  -9   3   6      198.77      181.48     14.24 o
  -8   3   6       20.48       19.47      4.87 o
  -7   3   6        1.77       -1.54      2.36 o
  -6   3   6     1295.78     1346.51     27.76 o
  -5   3   6      103.59      103.51      8.52 o
  -4   3   6       45.35       59.00      7.10 o
  -3   3   6      155.37      148.61      6.11 o
  -2   3   6      250.72      216.24      6.50 o
  -1   3   6      192.35      229.94     10.40 o
   0   3   6      400.04      341.45     17.91 o
   1   3   6       14.60       27.86      2.77 o
   2   3   6        0.37        0.87      1.81 o
   3   3   6      409.12      419.96     12.83 o
   4   3   6       39.52       30.01      3.94 o
   5   3   6      133.09      112.53      8.28 o
   6   3   6       20.05       18.38      3.95 o
   7   3   6       74.78       79.41      7.58 o
   8   3   6       41.38       51.41      7.79 o
   9   3   6      213.50      190.02     15.54 o
  10   3   6       90.43       78.93     15.63 o
  11   3   6      145.67      148.20     15.42 o
  12   3   6       31.99       33.13      7.83 o
  13   3   6        2.45        4.45      5.61 o
 -14   4   6       10.96       19.72      9.36 o
 -13   4   6        0.21       -3.84      7.02 o
 -12   4   6       49.55       56.19     15.25 o
 -11   4   6       33.71       51.18      8.48 o
 -10   4   6        0.72        4.35      3.94 o
  -9   4   6     1069.40     1144.66     35.10 o
  -8   4   6       55.97       55.81      7.63 o
  -7   4   6        3.63        2.74      4.52 o
  -6   4   6       29.98       31.54      4.44 o
  -5   4   6        6.59       10.46      2.58 o
  -4   4   6       73.96       75.51      4.47 o
  -3   4   6     1820.37     1818.52     36.31 o
  -2   4   6      331.22      323.21     18.46 o
  -1   4   6       67.71       58.04      4.59 o
   0   4   6      624.25      629.68     14.95 o
   1   4   6      203.25      173.61     11.27 o
   2   4   6        0.39        2.44      1.45 o
   3   4   6      278.59      293.06      8.29 o
   4   4   6      385.19      380.34     14.60 o
   5   4   6      297.35      288.40     13.44 o
   6   4   6       18.21        6.05      3.14 o
   7   4   6        9.72        4.74      2.37 o
   8   4   6       23.02       25.90      4.16 o
   9   4   6       49.22       50.23      6.26 o
  10   4   6       19.72        8.09      5.90 o
  11   4   6        9.61       -7.55     10.68 o
  12   4   6        9.25        1.86      5.94 o
 -13   5   6        0.02      -11.82      9.08 o
 -12   5   6       40.52       47.26     14.32 o
 -11   5   6        2.46        4.45      4.74 o
 -10   5   6       27.62        8.10      5.17 o
  -9   5   6      148.26      144.15     16.09 o
  -8   5   6      140.74      153.62     15.31 o
  -7   5   6       29.80       36.79      7.16 o
  -6   5   6      375.75      363.51     21.62 o
  -5   5   6        0.09       -3.40      2.83 o
  -4   5   6      602.28      601.59     20.81 o
  -3   5   6       25.14       30.66      3.48 o
  -2   5   6      338.90      357.88     13.58 o
  -1   5   6       39.10       30.84      4.09 o
   0   5   6      146.12      151.28      9.30 o
   1   5   6      584.55      592.72     24.60 o
   2   5   6      915.40      936.31     18.53 o
   3   5   6        1.28       -5.59      3.73 o
   4   5   6      162.96      141.80     13.28 o
   5   5   6       27.20       22.39      7.75 o
   6   5   6       44.32       42.43      7.04 o
   7   5   6       17.03        9.35      2.99 o
   8   5   6      113.53      117.75     13.83 o
   9   5   6       97.40      107.13     13.46 o
  10   5   6        0.72      -13.74      9.16 o
  11   5   6       16.93       20.04      7.73 o
 -11   6   6       43.81       25.06     11.18 o
 -10   6   6        0.05       -0.97     13.60 o
  -9   6   6       64.77       56.40     10.79 o
  -8   6   6       26.03       27.79      7.35 o
  -7   6   6        2.75        0.82      4.47 o
  -6   6   6      101.03       98.17     12.55 o
  -5   6   6        7.99       -1.23      2.94 o
  -4   6   6       49.00       41.07      5.62 o
  -3   6   6      280.94      288.86     14.56 o
  -2   6   6       16.77       14.07      6.77 o
  -1   6   6      300.03      336.64     20.65 o
   0   6   6       78.22       81.19     12.10 o
   1   6   6        1.29       -2.42      5.07 o
   2   6   6       43.73       41.98      5.54 o
   3   6   6      239.20      232.43     16.93 o
   4   6   6       15.70       12.55      5.16 o
   5   6   6       25.99       20.77      5.57 o
   6   6   6      115.49       98.49     12.43 o
   7   6   6        2.80       -0.20      3.73 o
   8   6   6       34.21       36.71      6.62 o
   9   6   6        0.79        0.71      5.39 o
  -8   7   6       27.09       28.96     12.59 o
  -7   7   6        1.09        3.35      4.32 o
  -6   7   6        3.82       -6.82      7.57 o
  -5   7   6       64.52       65.13     17.17 o
  -4   7   6       90.69       94.48     19.53 o
  -3   7   6       81.46       78.29     17.83 o
  -2   7   6        9.61       10.43      7.70 o
  -1   7   6        0.07       -7.99     10.44 o
   0   7   6       33.49       27.13      8.28 o
   1   7   6       88.12       85.44     17.94 o
   2   7   6       75.66       70.89     15.72 o
   3   7   6        7.89       -1.75      6.28 o
   4   7   6        1.08       -6.77      9.44 o
   5   7   6       45.89       42.09     12.72 o
   6   7   6        1.52       -2.00      9.64 o
   7   7   6       27.92       30.45      7.44 o
  -3   8   6        1.92        0.19      6.54 o
  -2   8   6       60.95       79.06     18.91 o
  -1   8   6        1.14       -5.14      7.32 o
   0   8   6        4.94       -4.87      6.36 o
   1   8   6       15.07       27.23     12.73 o
   2   8   6        4.39       -7.09      7.58 o
 -16   1   7       34.18       31.30      9.44 o
 -15   1   7       27.43       34.27      8.89 o
 -14   1   7       24.59       12.37     15.62 o
 -13   1   7       50.68       42.61      9.20 o
 -12   1   7       51.40       51.61      8.91 o
 -11   1   7      119.18      100.37     12.09 o
 -10   1   7      137.84      150.22     13.96 o
  -9   1   7      268.72      273.56     17.96 o
  -8   1   7      137.87      145.24     12.14 o
  -7   1   7        9.83       14.09      4.03 o
  -6   1   7       26.42       19.32      3.44 o
  -5   1   7     1416.74     1506.26     34.11 o
  -4   1   7       46.87       30.28      4.55 o
  -3   1   7       47.44       33.09      6.96 o
  -2   1   7     1833.82     1938.97     27.67 o
  -1   1   7      329.06      356.78     10.06 o
   0   1   7        1.87        4.92      2.17 o
   1   1   7     1133.18     1155.79     19.08 o
   2   1   7     2614.45     2836.98     36.16 o
   3   1   7        1.31       -1.30      2.57 o
   4   1   7        3.09       -2.02      2.11 o
   5   1   7      607.59      620.01     17.94 o
   6   1   7       26.71       19.61      4.74 o
   7   1   7        0.12        1.30      2.01 o
   8   1   7       28.51       31.45      4.65 o
   9   1   7       81.61       67.11      9.59 o
  10   1   7       20.54       34.97      9.95 o
  11   1   7        0.40       -7.43      4.96 o
  12   1   7        1.76       -2.69      4.30 o
  13   1   7        2.66        6.65      6.64 o
  14   1   7        7.06       11.18      7.10 o
 -16   2   7        2.06       12.56     16.09 o
 -15   2   7       53.78       67.21     11.60 o
 -14   2   7       14.74       14.02      5.02 o
 -13   2   7       23.42       17.02     10.64 o
 -12   2   7      503.27      512.39     27.89 o
 -11   2   7      147.46      162.88     15.07 o
 -10   2   7        8.02        1.00      4.12 o
  -9   2   7       91.86       83.44     10.24 o
  -8   2   7      688.04      685.28     27.10 o
  -7   2   7      781.73      738.23     26.21 o
  -6   2   7      202.70      212.29     13.84 o
  -5   2   7      882.07      858.57     29.34 o
  -4   2   7       15.46        9.37      2.74 o
  -3   2   7       74.86       85.72      5.69 o
  -2   2   7      422.89      434.61     11.38 o
  -1   2   7     2338.55     2377.23     36.31 o
   0   2   7       97.69      111.43      7.65 o
   1   2   7      147.35      123.75      9.60 o
   2   2   7      714.36      707.07     16.47 o
   3   2   7      222.18      207.65     11.13 o
   4   2   7      213.95      236.91     14.37 o
   5   2   7       45.08       44.79      6.54 o
   6   2   7      148.39      159.39     12.79 o
   7   2   7       73.19       74.17      9.16 o
   8   2   7      661.88      662.65     29.68 o
   9   2   7       74.44       81.55     10.92 o
  10   2   7        8.80       -3.84      3.89 o
  11   2   7       64.29       68.20     10.94 o
  12   2   7      117.84      115.86     14.62 o
  13   2   7        2.25        1.78      4.12 o
  14   2   7        1.31        6.63      5.03 o
 -15   3   7        0.01        2.33      4.27 o
 -14   3   7       45.97       46.10     12.64 o
 -13   3   7       16.45       16.38      5.58 o
 -12   3   7       66.52       70.14     10.68 o
 -11   3   7       20.57       31.66      7.73 o
 -10   3   7       10.51        7.17      7.62 o
  -9   3   7      566.56      538.59     24.67 o
  -8   3   7      531.84      571.85     24.62 o
  -7   3   7        4.64        4.81      3.32 o
  -6   3   7      139.62      136.76     10.84 o
  -5   3   7       66.15       69.98     13.88 o
  -4   3   7     1232.46     1241.92     33.32 o
  -3   3   7      136.38      157.20      7.94 o
  -2   3   7      134.51      101.80      5.00 o
  -1   3   7       93.68       81.58      5.83 o
   0   3   7      108.37       89.30     11.67 o
   1   3   7      264.65      289.79     13.85 o
   2   3   7       21.97       27.19      3.55 o
   3   3   7       24.62       27.17      4.81 o
   4   3   7      538.96      541.47     18.31 o
   5   3   7       32.01       30.50      7.73 o
   6   3   7      118.73      127.00      9.78 o
   7   3   7      811.46      877.14     27.54 o
   8   3   7      555.56      577.98     21.62 o
   9   3   7      158.89      131.81     14.00 o
  10   3   7      157.95      149.19     15.04 o
  11   3   7        8.23        0.82      6.76 o
  12   3   7        5.24       12.15      4.70 o
  13   3   7       11.09       18.53      6.70 o
 -14   4   7        2.20       -8.97     10.77 o
 -13   4   7       19.29       21.32     10.66 o
 -12   4   7        3.54        2.44      5.57 o
 -11   4   7       28.63       32.65      8.02 o
 -10   4   7        0.66       -1.53      4.20 o
  -9   4   7      276.21      294.50     18.21 o
  -8   4   7      231.63      237.99     15.61 o
  -7   4   7       75.34       74.30     16.36 o
  -6   4   7      243.38      226.36     28.59 o
  -5   4   7       77.20       79.91      6.00 o
  -4   4   7        0.26        0.39      1.04 o
  -3   4   7       59.65       67.95      5.27 o
  -2   4   7       10.56        7.85      2.25 o
  -1   4   7        4.28        1.81      1.99 o
   0   4   7        1.02       -0.85      1.38 o
   1   4   7      123.72      113.22      6.36 o
   2   4   7        3.81        8.59      1.89 o
   3   4   7      135.61      139.26      8.12 o
   4   4   7       49.82       46.61      5.56 o
   5   4   7      587.58      573.43     19.92 o
   6   4   7        0.03        0.27      3.29 o
   7   4   7      218.22      260.68     14.30 o
   8   4   7       25.78       38.93      5.63 o
   9   4   7      100.18      100.45      9.58 o
  10   4   7        3.51       19.72     10.80 o
  11   4   7       28.10       24.88      9.94 o
  12   4   7       45.81       72.07     18.73 o
 -13   5   7       15.22       14.16      7.56 o
 -12   5   7       34.08       35.56     12.41 o
 -11   5   7       11.19       17.03      6.72 o
 -10   5   7       27.07       12.13      6.50 o
  -9   5   7      157.34      185.66     17.66 o
  -8   5   7       93.27      116.32     30.08 o
  -7   5   7       19.88       31.12      6.74 o
  -6   5   7      286.69      303.27     20.69 o
  -5   5   7      314.98      327.54     20.30 o
  -4   5   7        3.30        5.19      3.69 o
  -3   5   7       45.66       36.00      4.09 o
  -2   5   7        0.02       -2.02      2.35 o
  -1   5   7      136.39      141.53      9.46 o
   0   5   7        0.02       -0.54      3.69 o
   1   5   7       28.59       18.95      3.20 o
   2   5   7      308.00      302.09     15.65 o
   3   5   7       22.12       12.30      3.27 o
   4   5   7      236.47      244.28     18.14 o
   5   5   7      196.53      187.06     16.04 o
   6   5   7       23.27        7.87      3.27 o
   7   5   7       85.15       88.50     11.70 o
   8   5   7       17.34       18.07      6.18 o
   9   5   7       71.19       95.47     15.94 o
  10   5   7        5.93       -3.95      8.71 o
  11   5   7       52.39       53.62     16.34 o
 -11   6   7       52.49       48.12     14.59 o
 -10   6   7       20.43       14.88      9.23 o
  -9   6   7       60.69       61.10     11.46 o
  -8   6   7      113.94      115.17     20.93 o
  -7   6   7        8.38       14.04      6.26 o
  -6   6   7      176.87      197.17     13.88 o
  -5   6   7        1.10        3.56      2.24 o
  -4   6   7        0.03        0.95      2.26 o
  -3   6   7      197.28      206.96     17.61 o
  -2   6   7       33.57       42.41      9.04 o
  -1   6   7       72.81       60.69      9.29 o
   0   6   7       11.37       15.21      5.07 o
   1   6   7       54.40       59.34      7.06 o
   2   6   7      252.49      291.26     15.29 o
   3   6   7        1.54       -2.67      5.66 o
   4   6   7       59.34       55.89      8.84 o
   5   6   7        0.30       -0.60      4.28 o
   6   6   7        4.55       -0.30      4.99 o
   7   6   7        2.80       -1.82      5.40 o
   8   6   7      151.04      159.43     17.13 o
   9   6   7       17.69       -2.50      7.68 o
  -8   7   7       40.66       40.57     15.09 o
  -7   7   7        2.90        5.24      8.83 o
  -6   7   7        0.74       -0.80      5.49 o
  -5   7   7       14.58        5.88      6.52 o
  -4   7   7        5.94        1.88      8.81 o
  -3   7   7      296.76      351.62     38.42 o
  -2   7   7       31.37       22.35      7.04 o
  -1   7   7       34.72       39.63     11.89 o
   0   7   7        8.91        7.53     10.11 o
   1   7   7        5.19       12.36      8.43 o
   2   7   7       47.51       33.94     12.35 o
   3   7   7       36.40       47.31     12.76 o
   4   7   7       11.79       14.45      5.55 o
   5   7   7       47.28       41.54     12.41 o
   6   7   7       11.09       -7.59     10.74 o
  -2   8   7       59.04       55.94     16.69 o
  -1   8   7        6.20       21.44     11.95 o
   0   8   7       29.68       50.15     16.90 o
 -16   0   8       14.31       22.88     12.62 o
 -15   0   8        1.52       -9.53      9.21 o
 -14   0   8       75.34      112.13     20.79 o
 -13   0   8        0.03       12.10      9.51 o
 -12   0   8       90.90      115.64     19.83 o
 -11   0   8      391.69      409.53     34.59 o
 -10   0   8      569.05      576.88     39.15 o
  -9   0   8        7.72       12.11      7.63 o
  -8   0   8      958.29      880.88     43.45 o
  -7   0   8      168.68      170.92     18.15 o
  -6   0   8     2988.47     3273.48     76.55 o
  -5   0   8      646.34      633.06     32.72 o
  -4   0   8     3398.98     3641.47     74.37 o
  -3   0   8      305.84      304.09     20.63 o
  -2   0   8     8375.13     8198.09    107.89 o
  -1   0   8      594.59      579.47     28.53 o
   0   0   8     2789.11     2961.20     64.37 o
   1   0   8      430.13      398.66     24.47 o
   2   0   8        8.01       24.80      6.38 o
   3   0   8      865.30      851.73     38.98 o
   4   0   8      140.40      119.03     15.64 o
   5   0   8     2159.52     2400.67     70.97 o
   6   0   8     1948.05     1694.83    212.58 o
   7   0   8       82.14       71.60     13.38 o
   8   0   8        2.18       12.84      3.03 o
   9   0   8       22.03       27.09      8.17 o
  10   0   8      104.12       97.04     18.47 o
  11   0   8      119.81      121.72     21.79 o
  12   0   8        1.77        9.32      8.37 o
  13   0   8        0.01        0.70      6.98 o
  14   0   8       34.04       34.65     14.55 o
 -16   1   8        2.29       -1.63      6.64 o
 -15   1   8        0.03        8.63      6.87 o
 -14   1   8       78.04       81.56     12.66 o
 -13   1   8       70.49       74.44     11.95 o
 -12   1   8       31.77       32.59      8.00 o
 -11   1   8      323.95      364.79     23.17 o
 -10   1   8      425.98      440.23     24.07 o
  -9   1   8      152.48      166.28     14.19 o
  -8   1   8       41.31       36.65      6.74 o
  -7   1   8      666.61      623.47     31.40 o
  -6   1   8        7.78        8.16      6.37 o
  -5   1   8     3021.67     2865.75     48.86 o
  -4   1   8      356.21      389.95     17.55 o
  -3   1   8     1893.24     2114.95     31.92 o
  -2   1   8     2087.64     2092.86     59.62 o
  -1   1   8       18.89       20.59      3.08 o
   0   1   8       98.57       90.93      6.43 o
   1   1   8     3103.31     3036.21     47.53 o
   2   1   8       14.34       10.21      2.96 o
   3   1   8     1874.22     1933.16     42.27 o
   4   1   8      187.86      163.03     12.66 o
   5   1   8       12.04        8.89      4.23 o
   6   1   8       35.20       35.85      4.69 o
   7   1   8      103.49       92.41     12.95 o
   8   1   8        2.89        0.10      5.27 o
   9   1   8       72.29       68.43     10.32 o
  10   1   8        7.30       -4.32      5.77 o
  11   1   8        3.66       -4.94      7.45 o
  12   1   8       52.26       50.89     10.11 o
  13   1   8        1.70        7.24      4.96 o
  14   1   8       85.37      106.00     16.43 o
 -15   2   8       10.20       14.38      5.74 o
 -14   2   8       13.56       11.23      4.79 o
 -13   2   8        0.02       -1.58      3.35 o
 -12   2   8       11.88       18.48      6.31 o
 -11   2   8      128.64      130.00     14.34 o
 -10   2   8      225.70      249.84     18.35 o
  -9   2   8      395.19      419.39     22.34 o
  -8   2   8       63.29       60.70      8.31 o
  -7   2   8        3.90        4.18      3.66 o
  -6   2   8      334.47      341.27     17.86 o
  -5   2   8      230.36      257.19     14.60 o
  -4   2   8      160.98      154.77     16.62 o
  -3   2   8     1062.06     1013.88     24.49 o
  -2   2   8       60.71       40.74      5.45 o
  -1   2   8       69.35       59.80      5.08 o
   0   2   8     3298.12     3518.46     49.36 o
   1   2   8        1.61        3.17      2.29 o
   2   2   8       73.29       84.82      9.20 o
   3   2   8      369.18      356.09     18.79 o
   4   2   8      353.02      334.61     15.08 o
   5   2   8      640.39      649.15     25.87 o
   6   2   8       57.37       62.53      8.50 o
   7   2   8       21.19       15.43      4.85 o
   8   2   8       41.26       47.40      8.67 o
   9   2   8      255.86      249.68     22.78 o
  10   2   8       19.09       21.07      6.94 o
  11   2   8      168.25      158.79     16.73 o
  12   2   8       65.98       57.59     10.70 o
  13   2   8        1.03       -3.62      5.55 o
 -15   3   8        0.98       11.98      4.85 o
 -14   3   8       26.03       30.72      8.56 o
 -13   3   8       35.77       40.82      9.04 o
 -12   3   8      314.10      350.77     23.64 o
 -11   3   8        0.42        1.74      3.37 o
 -10   3   8       99.85       88.55     10.99 o
  -9   3   8       31.16       25.80      6.02 o
  -8   3   8      169.33      151.36     13.09 o
  -7   3   8       13.01       13.78      4.06 o
  -6   3   8      451.58      443.22     31.05 o
  -5   3   8        6.68        0.04      4.47 o
  -4   3   8      467.48      492.38     17.83 o
  -3   3   8      510.86      562.69     18.37 o
  -2   3   8      275.99      317.25     16.59 o
  -1   3   8       16.17       26.05      4.26 o
   0   3   8      709.02      703.50     45.29 o
   1   3   8        0.76       -2.28      2.24 o
   2   3   8      871.79      891.01     27.45 o
   3   3   8       38.50       39.44      6.99 o
   4   3   8       66.01       59.20      6.83 o
   5   3   8       81.40       86.89      9.33 o
   6   3   8      740.77      738.66     24.13 o
   7   3   8        0.13        8.04      5.35 o
   8   3   8      898.25      940.10     36.42 o
   9   3   8       49.13       43.03      8.54 o
  10   3   8      125.48      134.56     15.14 o
  11   3   8       70.12       82.64     11.93 o
  12   3   8       20.69       13.90      6.85 o
  13   3   8        1.62        8.85      5.97 o
 -14   4   8        0.59      -13.79     11.19 o
 -13   4   8        6.27        5.00      6.58 o
 -12   4   8        9.62       11.76      9.71 o
 -11   4   8      229.79      252.59     19.08 o
 -10   4   8        0.09       -1.69      6.65 o
  -9   4   8      145.49      165.28     14.00 o
  -8   4   8       47.97       45.61     10.01 o
  -7   4   8       62.32       44.56      9.25 o
  -6   4   8       35.43       44.68     35.69 o
  -5   4   8       18.75       15.82      8.22 o
  -4   4   8       59.35       65.33      5.06 o
  -3   4   8      103.54      100.06      5.83 o
  -2   4   8        0.01        3.34     10.78 o
  -1   4   8     1023.04     1113.02     36.34 o
   0   4   8        5.20        2.40      1.69 o
   1   4   8      146.79      141.91      7.63 o
   2   4   8      144.07      140.14      8.06 o
   3   4   8      569.40      594.21     17.58 o
   4   4   8       41.05       54.93      5.64 o
   5   4   8     1348.59     1419.30     32.53 o
   6   4   8        0.81        4.63      2.99 o
   7   4   8      207.59      194.39     15.92 o
   8   4   8       60.19       73.98     11.42 o
   9   4   8       61.65       56.11      9.30 o
  10   4   8       64.80       67.67     16.47 o
  11   4   8       34.42       45.57     14.67 o
  12   4   8        0.30        4.77      5.89 o
 -12   5   8       58.98       58.71     15.72 o
 -11   5   8        4.69        2.61      5.53 o
 -10   5   8       10.29       -0.70      7.54 o
  -9   5   8      115.22      119.01     19.95 o
  -8   5   8       45.14       61.56     17.20 o
  -7   5   8       24.43       21.94     28.95 o
  -6   5   8      604.08      664.53     30.56 o
  -5   5   8        7.01       -0.14      4.42 o
  -4   5   8        0.16        1.96      2.98 o
  -3   5   8       20.36       24.13      7.58 o
  -2   5   8      150.03      168.73     10.76 o
  -1   5   8       12.31        9.31      3.03 o
   0   5   8      274.94      287.75     14.57 o
   1   5   8        4.61        0.57      3.33 o
   2   5   8      636.01      688.31     23.81 o
   3   5   8      112.72      109.73     10.08 o
   4   5   8       57.61       56.38      9.38 o
   5   5   8       95.46       92.88     12.05 o
   6   5   8      156.06      161.47     16.07 o
   7   5   8       39.45       38.08     11.76 o
   8   5   8        5.90       12.09     10.87 o
   9   5   8        1.09       -9.11      7.63 o
  10   5   8       33.33       28.38     10.89 o
 -11   6   8       77.37       77.49     18.30 o
 -10   6   8       23.44       27.76     11.16 o
  -9   6   8       24.08       23.24      7.52 o
  -8   6   8       66.10       62.69     10.92 o
  -7   6   8       84.52       82.27     11.94 o
  -6   6   8       33.85       26.02      5.74 o
  -5   6   8       66.54       57.42      7.83 o
  -4   6   8       23.78       22.88      4.79 o
  -3   6   8      199.69      227.44     18.77 o
  -2   6   8       62.56       59.53      9.42 o
  -1   6   8      162.71      159.27     15.08 o
   0   6   8      291.57      287.51     20.45 o
   1   6   8      260.35      270.55     15.28 o
   2   6   8        6.26        6.36      3.66 o
   3   6   8        0.21       -7.06      4.71 o
   4   6   8       32.57       16.26      5.69 o
   5   6   8       12.72       14.00      4.41 o
   6   6   8       23.31       28.67      8.20 o
   7   6   8       19.09       23.39      7.02 o
   8   6   8       12.47        8.97      9.54 o
  -8   7   8       21.16       32.25     13.96 o
  -7   7   8        0.29       10.30      8.74 o
  -6   7   8       46.71       62.21     17.83 o
  -5   7   8       73.48       99.22     21.18 o
  -4   7   8       10.48        3.52      5.79 o
  -3   7   8        0.39       11.71      8.87 o
  -2   7   8       44.79       66.52     18.04 o
  -1   7   8      130.94      187.44     29.06 o
   0   7   8      104.29      125.72     23.42 o
   1   7   8        3.04       -6.63      7.66 o
   2   7   8       20.23       21.88      9.74 o
   3   7   8        0.05       -5.06      9.18 o
   4   7   8        4.52        5.10      6.63 o
   5   7   8       21.83        9.98      5.87 o
   6   7   8        4.29       11.37      9.47 o
 -16   1   9        0.00       -2.56      8.21 o
 -15   1   9       18.68       13.81      5.87 o
 -14   1   9       52.92       64.74     11.70 o
 -13   1   9        2.61       15.93      7.72 o
 -12   1   9        1.11        7.96      4.87 o
 -11   1   9       40.43       43.88     13.89 o
 -10   1   9       10.41       10.89      5.30 o
  -9   1   9       13.20       13.10      4.86 o
  -8   1   9      598.11      601.39     26.25 o
  -7   1   9       23.91       31.19      6.80 o
  -6   1   9       72.19       64.44      8.00 o
  -5   1   9       51.92       33.89      6.02 o
  -4   1   9      188.64      169.82     16.94 o
  -3   1   9     1137.59     1221.30     31.08 o
  -2   1   9      754.71      857.33     25.56 o
  -1   1   9     3254.85     3406.11     51.54 o
   0   1   9     2837.16     2715.35     63.07 o
   1   1   9      390.00      388.60     18.62 o
   2   1   9       49.73       52.04      6.75 o
   3   1   9      377.02      399.80     20.66 o
   4   1   9        2.16       12.18      3.64 o
   5   1   9       94.17      101.20     13.30 o
   6   1   9      119.56      113.69     12.46 o
   7   1   9       16.70       10.81      4.74 o
   8   1   9       72.84       65.17     10.04 o
   9   1   9      179.31      194.03     17.80 o
  10   1   9       25.12       17.20     10.12 o
  11   1   9        1.15        2.38      5.02 o
  12   1   9       38.01       32.93      8.42 o
  13   1   9        1.64        4.48      6.91 o
 -15   2   9        4.25        0.82      4.45 o
 -14   2   9       41.11       48.44     10.26 o
 -13   2   9        4.35        5.30      4.95 o
 -12   2   9       39.79       32.08      8.27 o
 -11   2   9      770.09      831.18     34.77 o
 -10   2   9        4.49        8.93      5.50 o
  -9   2   9       20.78       15.32     12.63 o
  -8   2   9       92.54       80.42     10.32 o
  -7   2   9      412.69      394.38     20.44 o
  -6   2   9        0.07       -2.52      4.03 o
  -5   2   9      639.24      638.84     35.85 o
  -4   2   9      135.00      127.55      9.92 o
  -3   2   9      362.14      363.67     13.92 o
  -2   2   9      500.52      462.29     18.72 o
  -1   2   9      233.49      235.83     10.45 o
   0   2   9      182.61      244.33     14.38 o
   1   2   9      268.71      225.55     13.87 o
   2   2   9      162.80      168.84     13.46 o
   3   2   9      213.59      205.72     15.42 o
   4   2   9      487.72      492.41     19.02 o
   5   2   9       24.66       29.77      6.26 o
   6   2   9       26.31       32.81      6.99 o
   7   2   9       83.10       66.74      9.55 o
   8   2   9      127.56      133.82     14.13 o
   9   2   9       93.99       88.06     12.31 o
  10   2   9        9.89       14.77      5.95 o
  11   2   9      245.65      261.46     22.47 o
  12   2   9        2.66        8.81      6.94 o
  13   2   9      110.43      117.20     16.59 o
 -15   3   9        3.99        6.13      5.94 o
 -14   3   9       31.68       36.64      8.93 o
 -13   3   9       29.89       36.17      8.68 o
 -12   3   9        5.10        1.33      3.29 o
 -11   3   9        0.30       -0.63      7.74 o
 -10   3   9       31.59       36.27      7.49 o
  -9   3   9        0.32       -0.26      5.87 o
  -8   3   9     1204.99     1298.94     41.58 o
  -7   3   9      101.08      106.70     11.29 o
  -6   3   9       65.91       46.36     10.49 o
  -5   3   9       14.64        7.72      2.34 o
  -4   3   9      152.81      152.08      9.74 o
  -3   3   9      108.40      114.91      7.75 o
  -2   3   9      712.99      690.31     21.87 o
  -1   3   9       14.05       17.85      3.74 o
   0   3   9      266.23      223.39     12.88 o
   1   3   9       28.05       15.32      6.42 o
   2   3   9       48.94       50.11      8.89 o
   3   3   9      484.13      539.19     20.58 o
   4   3   9       28.20       31.98      5.12 o
   5   3   9       54.04       52.93      7.80 o
   6   3   9      325.18      331.10     30.29 o
   7   3   9        4.89        6.21      4.80 o
   8   3   9       16.19       20.92      6.23 o
   9   3   9      137.22      139.76     15.04 o
  10   3   9       80.56       88.21     11.85 o
  11   3   9       25.20       35.56      8.08 o
  12   3   9       68.19       67.30     11.46 o
 -14   4   9        0.92       11.13      9.27 o
 -13   4   9       54.14       57.15     16.06 o
 -12   4   9        9.51        2.71      5.68 o
 -11   4   9       11.65       19.94      6.53 o
 -10   4   9       25.01       21.27      6.81 o
  -9   4   9        8.71       11.24      6.28 o
  -8   4   9       18.28       11.27      4.25 o
  -7   4   9       66.98       49.95     10.20 o
  -6   4   9       36.28       34.28      4.34 o
  -5   4   9     1536.18     1616.99     65.99 o
  -4   4   9       49.71       53.39      5.97 o
  -3   4   9       12.86       17.37      3.81 o
  -2   4   9        7.53       16.15     14.17 o
  -1   4   9      131.16      163.74     32.62 o
   0   4   9       84.67       83.07      5.93 o
   1   4   9      281.61      280.82     11.37 o
   2   4   9      131.83      133.90     11.52 o
   3   4   9        0.27        0.93      3.32 o
   4   4   9       32.63       42.16      5.16 o
   5   4   9      169.51      191.02     15.90 o
   6   4   9      215.44      226.52     14.24 o
   7   4   9      729.74      763.94     35.31 o
   8   4   9       67.78       72.62     10.99 o
   9   4   9        1.98       -0.82      4.76 o
  10   4   9       30.25       37.11     11.90 o
  11   4   9        1.93       -9.75      9.98 o
 -12   5   9       36.12       22.82     10.57 o
 -11   5   9        3.09        1.95      5.65 o
 -10   5   9        0.31        1.88      6.37 o
  -9   5   9        1.09        2.90      5.53 o
  -8   5   9        8.13       13.11      6.51 o
  -7   5   9      114.63      127.78     28.11 o
  -6   5   9        6.00       -0.30      4.94 o
  -5   5   9       34.92       25.36     10.02 o
  -4   5   9       16.52       11.48      3.87 o
  -3   5   9      110.16      110.79     15.70 o
  -2   5   9      366.99      387.05     17.64 o
  -1   5   9      141.44      143.26     10.92 o
   0   5   9        1.43        0.71      4.87 o
   1   5   9       33.15       37.17      5.73 o
   2   5   9        4.92       11.04      4.77 o
   3   5   9      463.97      515.91     21.88 o
   4   5   9      407.63      386.15     24.78 o
   5   5   9      176.36      180.48     17.13 o
   6   5   9        0.27        1.86      3.66 o
   7   5   9        9.55        5.96      8.21 o
   8   5   9        0.25        1.56     15.58 o
   9   5   9        6.68        3.48      6.13 o
  10   5   9       12.83       13.42     10.89 o
 -10   6   9       81.09       99.59     20.38 o
  -9   6   9        0.26        2.33      4.68 o
  -8   6   9        2.11        3.17     13.32 o
  -7   6   9        9.94        8.57      7.66 o
  -6   6   9      136.93      140.60     12.30 o
  -5   6   9       21.53       19.32      3.86 o
  -4   6   9       68.90       75.27     11.56 o
  -3   6   9        3.64       13.69      6.63 o
  -2   6   9       20.60       12.70      4.35 o
  -1   6   9        0.01        2.13      7.98 o
   0   6   9      173.86      175.19     16.62 o
   1   6   9      190.25      213.06     14.13 o
   2   6   9      391.75      442.02     20.56 o
   3   6   9        0.00       -2.81      3.12 o
   4   6   9        9.25       12.41      4.93 o
   5   6   9       18.32       20.37     10.50 o
   6   6   9       31.28       28.45      7.77 o
   7   6   9       10.52       10.42     12.61 o
   8   6   9       50.33       58.97     15.01 o
  -7   7   9       44.65       63.63     12.05 o
  -6   7   9        6.01        9.61     16.23 o
  -5   7   9        2.52        8.59      4.94 o
  -4   7   9        2.28        4.42      7.28 o
  -3   7   9      102.90      156.68     27.83 o
  -2   7   9       16.01       24.94     13.69 o
  -1   7   9      132.94      147.61     25.82 o
   0   7   9       79.20       74.88     19.22 o
   1   7   9        0.04       10.04      8.40 o
   2   7   9        6.29       15.09      9.66 o
   3   7   9        0.13       -6.64      9.02 o
   4   7   9       44.33       44.45     15.28 o
   5   7   9      138.57      153.37     27.45 o
 -16   0  10       58.61       66.09     18.35 o
 -15   0  10       44.18       74.44     18.99 o
 -14   0  10      432.41      560.79     47.04 o
 -13   0  10       79.16       95.25     19.13 o
 -12   0  10      113.21      121.75     21.48 o
 -11   0  10        1.50        7.26      7.65 o
 -10   0  10       94.47      107.29     18.15 o
  -9   0  10        2.69        8.87      5.24 o
  -8   0  10      768.87      706.11     41.48 o
  -7   0  10      275.48      294.31     25.71 o
  -6   0  10      203.88      186.44     20.00 o
  -5   0  10     1605.58     1654.67     57.65 o
  -4   0  10     1200.32     1200.41     47.16 o
  -3   0  10       65.22       69.48     10.57 o
  -2   0  10     4134.49     4257.53     86.09 o
  -1   0  10       93.21      119.10     15.00 o
   0   0  10      373.25      343.29     25.13 o
   1   0  10       23.62       30.12      8.05 o
   2   0  10       13.63        7.21      4.28 o
   3   0  10      851.66      836.66     42.87 o
   4   0  10     2412.08     2346.62     74.02 o
   5   0  10      834.83      784.67     44.57 o
   6   0  10     1322.57     1391.45     60.90 o
   7   0  10       57.68       50.39     10.98 o
   8   0  10       27.63       24.35      9.77 o
   9   0  10      114.81      156.92     24.20 o
  10   0  10        3.38        9.72      9.62 o
  11   0  10       44.84       66.47     16.62 o
  12   0  10       40.81       32.63     13.44 o
  13   0  10        0.33       -0.65      5.23 o
 -15   1  10       35.36       39.47      9.98 o
 -14   1  10       35.30       40.72      9.98 o
 -13   1  10      305.68      309.13     23.72 o
 -12   1  10      128.16      148.27     16.28 o
 -11   1  10      230.31      271.19     20.94 o
 -10   1  10       58.92       77.15     11.33 o
  -9   1  10       50.18       63.14      9.43 o
  -8   1  10        4.47        5.46      4.19 o
  -7   1  10      871.50      874.74     31.43 o
  -6   1  10      255.00      242.26     16.31 o
  -5   1  10      349.30      326.00     17.96 o
  -4   1  10        6.23        3.16      3.35 o
  -3   1  10     1797.14     1863.75     40.36 o
  -2   1  10      598.13      679.85     24.31 o
  -1   1  10     1870.96     1968.11     41.84 o
   0   1  10      876.88      834.26     27.61 o
   1   1  10     2797.30     2756.78     61.96 o
   2   1  10      391.17      397.98     22.93 o
   3   1  10     2147.40     2253.89     50.56 o
   4   1  10       36.58       44.51      6.31 o
   5   1  10       56.02       67.95      9.82 o
   6   1  10      228.49      244.96     18.03 o
   7   1  10      159.59      161.11     15.44 o
   8   1  10      152.14      152.61     16.13 o
   9   1  10      232.06      243.19     20.83 o
  10   1  10       16.01       18.74      6.32 o
  11   1  10        2.02        3.73      5.71 o
  12   1  10       34.07       47.04     17.21 o
  13   1  10        7.28        9.24      6.72 o
 -15   2  10       14.27       13.33      6.80 o
 -14   2  10       14.23       21.17      8.26 o
 -13   2  10       36.34       38.64      8.64 o
 -12   2  10      112.71      126.35     14.46 o
 -11   2  10       62.11       66.91     11.14 o
 -10   2  10      394.63      396.62     23.84 o
  -9   2  10      133.78      135.85     13.75 o
  -8   2  10      364.66      353.17     20.80 o
  -7   2  10      429.51      451.10     22.52 o
  -6   2  10        4.70        5.73      3.67 o
  -5   2  10      117.51      107.78     13.83 o
  -4   2  10       94.10       97.50      8.66 o
  -3   2  10      242.88      262.69     15.19 o
  -2   2  10     2466.50     2436.83     45.21 o
  -1   2  10      782.79      785.15     25.85 o
   0   2  10     1712.85     1823.25     42.17 o
   1   2  10      250.81      243.72     15.13 o
   2   2  10      826.37      875.35     45.79 o
   3   2  10      223.49      211.73     15.84 o
   4   2  10      573.69      582.27     21.88 o
   5   2  10      210.24      211.99     16.49 o
   6   2  10      341.78      343.91     21.50 o
   7   2  10        3.72       -7.96      6.42 o
   8   2  10        5.84        3.20      3.70 o
   9   2  10        2.13        2.86      3.77 o
  10   2  10      110.73      129.58     15.64 o
  11   2  10      126.13      147.29     17.82 o
  12   2  10       12.77        8.86     12.02 o
 -14   3  10        0.00       -0.82      3.81 o
 -13   3  10        0.01       -3.55      4.14 o
 -12   3  10       29.09       42.61      8.75 o
 -11   3  10        0.01       -1.51      3.43 o
 -10   3  10       72.67       77.63     10.56 o
  -9   3  10      286.10      268.09     18.87 o
  -8   3  10      241.34      237.68     17.63 o
  -7   3  10      525.25      536.04     37.14 o
  -6   3  10      329.82      349.36     34.10 o
  -5   3  10      499.27      513.03     21.23 o
  -4   3  10     1509.99     1582.04     40.39 o
  -3   3  10       60.54       71.40      7.87 o
  -2   3  10       13.58       12.31      3.65 o
  -1   3  10      272.58      286.01     15.50 o
   0   3  10      195.65      188.21     12.65 o
   1   3  10      345.41      334.62     28.43 o
   2   3  10      607.34      639.77     29.40 o
   3   3  10      312.88      314.32     20.06 o
   4   3  10        0.34       -8.43      5.62 o
   5   3  10       88.58       88.00     10.32 o
   6   3  10        7.45       12.60      4.77 o
   7   3  10      233.86      215.09     18.10 o
   8   3  10      232.55      223.27     18.72 o
   9   3  10        7.44        9.66      5.28 o
  10   3  10       77.18       58.96     10.66 o
  11   3  10        1.37       -1.62      4.14 o
  12   3  10        0.54       -2.71      5.53 o
 -13   4  10       72.02       83.75     20.46 o
 -12   4  10        9.45       13.65      7.09 o
 -11   4  10        0.47        6.29      4.81 o
 -10   4  10        0.15        5.30      4.46 o
  -9   4  10      133.80      147.36     22.62 o
  -8   4  10       18.53       18.08      7.60 o
  -7   4  10      116.71      113.57     10.41 o
  -6   4  10      176.94      175.89     12.40 o
  -5   4  10     1307.37     1244.32     39.82 o
  -4   4  10      879.26      934.45     27.24 o
  -3   4  10      574.04      642.66     20.63 o
  -2   4  10        0.34       -2.36     21.21 o
  -1   4  10     1110.93     1204.13     51.97 o
   0   4  10        2.35       -2.39      4.53 o
   1   4  10      212.01      219.61     14.16 o
   2   4  10        1.96        4.97      3.85 o
   3   4  10       30.70       35.07      7.80 o
   4   4  10      158.83      169.64     10.43 o
   5   4  10      241.82      284.07     23.38 o
   6   4  10        4.88        6.38      7.37 o
   7   4  10       10.51        7.46      4.65 o
   8   4  10       44.79       51.21      8.75 o
   9   4  10       20.08       20.94      9.33 o
  10   4  10       60.06       63.20     17.59 o
  11   4  10        6.97       -4.15      9.03 o
 -12   5  10       36.32       36.03     13.55 o
 -11   5  10        7.00        4.97      6.32 o
 -10   5  10      166.62      187.81     26.61 o
  -9   5  10       24.28       31.17     11.80 o
  -8   5  10        0.98       -5.63      6.86 o
  -7   5  10       23.89       15.58      7.50 o
  -6   5  10       33.46       29.21      5.88 o
  -5   5  10       82.37       77.75     10.11 o
  -4   5  10      375.14      372.88     37.98 o
  -3   5  10       54.18       79.81     13.49 o
  -2   5  10      888.09      922.49     34.20 o
  -1   5  10        0.08        2.64      3.85 o
   0   5  10       56.53       68.62      8.01 o
   1   5  10       30.85       24.25      5.61 o
   2   5  10      359.07      364.44     18.83 o
   3   5  10       54.95       48.79      7.34 o
   4   5  10        1.73       -7.20      6.60 o
   5   5  10       41.76       40.17     11.43 o
   6   5  10        0.00        1.82      8.93 o
   7   5  10       37.42       46.48     11.00 o
   8   5  10       28.40       37.85      9.79 o
   9   5  10       24.11       19.45      9.43 o
 -10   6  10       10.14        0.79      6.59 o
  -9   6  10       53.52       51.96     13.94 o
  -8   6  10        3.11       -1.43      3.86 o
  -7   6  10       91.01       94.52     11.16 o
  -6   6  10        0.34       -8.30     14.12 o
  -5   6  10       21.83       12.85      3.51 o
  -4   6  10       22.37       22.74     19.86 o
  -3   6  10       15.07       15.62      5.41 o
  -2   6  10        0.25       -1.76     13.67 o
  -1   6  10        6.80        1.51      5.65 o
   0   6  10        8.49        9.24      4.70 o
   1   6  10      283.51      317.86     17.92 o
   2   6  10       59.48       81.62      9.67 o
   3   6  10        0.01        3.90      4.32 o
   4   6  10        0.02       -0.52      4.06 o
   5   6  10       27.41       35.08      9.21 o
   6   6  10       12.51       21.12     13.16 o
   7   6  10        0.00       -0.90      4.38 o
  -7   7  10       80.63      107.54     15.55 o
  -6   7  10       12.66       17.76      9.07 o
  -5   7  10        2.71       11.18      6.16 o
  -4   7  10        1.29        2.80      3.63 o
  -3   7  10       28.89       60.60     19.97 o
  -2   7  10        0.23       15.12     11.68 o
  -1   7  10        0.56       18.44     13.47 o
   0   7  10       51.15       51.89     16.98 o
   1   7  10       10.62       12.70     12.72 o
   2   7  10        3.36        3.88      7.41 o
   3   7  10        1.16        4.32      9.36 o
   4   7  10        4.08       49.17     17.52 o
 -15   1  11        1.55        8.66      5.40 o
 -14   1  11        2.50       16.41      8.54 o
 -13   1  11       86.99       93.55     13.84 o
 -12   1  11       10.80       19.33      6.82 o
 -11   1  11       19.34       34.78      8.66 o
 -10   1  11        7.67        7.25      4.14 o
  -9   1  11        0.27        3.06      4.00 o
  -8   1  11      158.82      159.64     14.65 o
  -7   1  11      106.43      131.87     13.11 o
  -6   1  11      220.79      201.69     15.06 o
  -5   1  11      420.58      379.41     19.91 o
  -4   1  11       56.82       47.90      6.76 o
  -3   1  11      130.76      128.99     11.35 o
  -2   1  11      885.03      854.43     28.97 o
  -1   1  11       18.71       12.41      4.06 o
   0   1  11        0.63       -3.47      4.04 o
   1   1  11        0.18        3.66      5.38 o
   2   1  11      480.35      440.82     22.74 o
   3   1  11      135.41      159.57     14.95 o
   4   1  11       65.36       59.28      7.30 o
   5   1  11        0.00       -2.14      4.29 o
   6   1  11       17.29       19.21      7.18 o
   7   1  11       13.73        9.40      8.68 o
   8   1  11        7.24        5.58      6.09 o
   9   1  11       10.72       26.62      9.37 o
  10   1  11        0.00       13.72      7.20 o
  11   1  11        0.04        4.72      3.83 o
  12   1  11        1.17       14.80      7.26 o
 -15   2  11        2.22        7.95      5.20 o
 -14   2  11        9.64       19.46      7.40 o
 -13   2  11       64.66       76.95     12.19 o
 -12   2  11       21.66       13.45      5.90 o
 -11   2  11       67.87       85.58     12.22 o
 -10   2  11      295.84      285.21     20.68 o
  -9   2  11        0.93       -0.54      5.16 o
  -8   2  11      643.35      676.08     29.58 o
  -7   2  11       70.95       55.55      8.34 o
  -6   2  11       23.20       17.70      7.62 o
  -5   2  11     1156.16     1137.16     28.76 o
  -4   2  11      132.95      131.73      9.66 o
  -3   2  11     1160.73     1177.86     33.61 o
  -2   2  11        0.75        1.19      3.49 o
  -1   2  11      263.97      265.15     16.05 o
   0   2  11        0.02       -0.48      4.43 o
   1   2  11      202.49      210.24     14.88 o
   2   2  11       19.06       29.67     12.29 o
   3   2  11      237.79      212.02     16.72 o
   4   2  11       28.77       31.08      6.04 o
   5   2  11       68.70       68.99      9.94 o
   6   2  11        3.02        2.37      3.68 o
   7   2  11      100.15       98.97     12.05 o
   8   2  11        1.56        5.54      5.63 o
   9   2  11       27.67       28.87      7.82 o
  10   2  11        0.31       -2.74      5.01 o
  11   2  11        6.89        5.44      6.11 o
  12   2  11       69.17       79.28     13.81 o
 -14   3  11        2.97        2.15      3.84 o
 -13   3  11        1.68       10.80      5.17 o
 -12   3  11       25.19       17.81      5.59 o
 -11   3  11      160.50      144.14     15.44 o
 -10   3  11        0.72        7.61      5.57 o
  -9   3  11       84.09       95.94     12.01 o
  -8   3  11     1301.99     1291.07     61.92 o
  -7   3  11      438.27      434.38     34.60 o
  -6   3  11        6.39        6.09      3.49 o
  -5   3  11       86.69       77.54      7.56 o
  -4   3  11       31.74       29.99      4.31 o
  -3   3  11       47.44       41.88     10.28 o
  -2   3  11      387.00      376.86     18.49 o
  -1   3  11       25.93       17.76      6.47 o
   0   3  11      228.42      200.00     14.00 o
   1   3  11        1.36        7.49      7.13 o
   2   3  11      234.48      258.85     18.82 o
   3   3  11       61.27       69.00     10.04 o
   4   3  11       53.76       44.93      5.97 o
   5   3  11        1.45        6.58      4.06 o
   6   3  11       49.01       46.42      8.88 o
   7   3  11       18.08       19.64      8.97 o
   8   3  11      272.03      287.89     22.39 o
   9   3  11      161.13      168.65     17.31 o
  10   3  11       52.23       55.21     10.83 o
  11   3  11        0.26       -1.35      7.24 o
 -13   4  11        8.55        7.58      7.56 o
 -12   4  11        4.81        9.96      7.99 o
 -11   4  11       98.76      116.97     14.00 o
 -10   4  11        0.01        6.39      8.51 o
  -9   4  11       11.14        7.01      6.40 o
  -8   4  11        8.86        3.52      5.49 o
  -7   4  11      127.40      112.59     19.19 o
  -6   4  11      556.71      577.53     20.30 o
  -5   4  11      481.69      489.31     18.04 o
  -4   4  11       86.16       89.29     14.36 o
  -3   4  11       24.85       13.50     10.36 o
  -2   4  11        5.57        2.16     10.87 o
  -1   4  11        0.23        6.24      8.91 o
   0   4  11      119.61      111.85     12.43 o
   1   4  11        6.27        8.65      4.61 o
   2   4  11       20.53       20.58      5.23 o
   3   4  11      130.74      145.92     14.59 o
   4   4  11       12.46       11.65      3.52 o
   5   4  11        0.98        2.09      4.92 o
   6   4  11      304.43      315.77     21.34 o
   7   4  11       20.89       14.92      5.72 o
   8   4  11        0.42        8.97      4.77 o
   9   4  11        3.04        9.49      7.79 o
  10   4  11        0.91       -3.13      7.17 o
 -12   5  11       16.58       13.10      9.71 o
 -11   5  11        0.92        8.77     10.40 o
 -10   5  11      219.38      231.21     29.92 o
  -9   5  11       37.55       39.21     12.67 o
  -8   5  11        4.11       -3.95      6.42 o
  -7   5  11      100.35      108.71     12.96 o
  -6   5  11        9.15        8.38     12.29 o
  -5   5  11        1.13        0.71     13.13 o
  -4   5  11        1.15       14.61     22.52 o
  -3   5  11      343.05      353.20     35.11 o
  -2   5  11      341.90      427.76     27.06 o
  -1   5  11        0.70       13.45      5.56 o
   0   5  11        1.42        3.36      3.76 o
   1   5  11       13.65       19.12      4.74 o
   2   5  11        1.13        3.29      5.70 o
   3   5  11       71.92       77.77      9.55 o
   4   5  11       36.03       46.97      8.13 o
   5   5  11       25.66       37.87      9.00 o
   6   5  11        0.38        4.98     13.61 o
   7   5  11       24.93       30.65     12.83 o
   8   5  11        7.71        0.65      4.83 o
   9   5  11        7.88       14.64     10.24 o
  -9   6  11       72.61       74.60     12.20 o
  -8   6  11       22.58       14.73      6.41 o
  -7   6  11       26.65       29.13      8.25 o
  -6   6  11       77.33       81.89     11.27 o
  -5   6  11        4.05        7.96     15.21 o
  -4   6  11      119.70      169.13     18.15 o
  -3   6  11        0.36        7.96     14.23 o
  -2   6  11        8.95        8.84      9.29 o
  -1   6  11       10.42        6.61      5.08 o
   0   6  11       79.70       74.93     16.43 o
   1   6  11      231.72      263.99     17.16 o
   2   6  11       33.07       50.64      8.09 o
   3   6  11       49.42       46.26      7.68 o
   4   6  11       12.16       30.67     12.52 o
   5   6  11        0.06        3.75     14.31 o
   6   6  11        0.70        7.08     17.59 o
  -6   7  11        0.24        6.67     20.06 o
  -5   7  11        3.31        6.67      5.38 o
  -4   7  11       62.84       71.48     12.64 o
  -3   7  11       19.40       13.58     18.63 o
  -2   7  11        0.96       16.12     13.49 o
  -1   7  11       66.64      106.51     24.61 o
   0   7  11        1.26       10.51      9.54 o
   1   7  11       11.24       40.00     17.61 o
   2   7  11       13.55       25.97     14.62 o
   3   7  11       18.54       26.02     12.88 o
 -15   0  12       48.83       71.26     18.58 o
 -14   0  12        0.22       11.43      9.48 o
 -13   0  12       92.01      117.41     22.04 o
 -12   0  12      531.09      571.36     44.87 o
 -11   0  12       12.50       19.03     10.34 o
 -10   0  12      174.63      157.90     21.78 o
  -9   0  12      110.19      106.79     18.94 o
  -8   0  12      469.20      480.14     36.69 o
  -7   0  12       17.76       16.04      9.24 o
  -6   0  12      665.67      675.68     40.38 o
  -5   0  12      277.01      308.47     25.96 o
  -4   0  12      263.91      318.52     26.49 o
  -3   0  12        3.36        1.47      4.25 o
  -2   0  12      266.97      306.68     25.96 o
  -1   0  12       48.88       30.75      6.88 o
   0   0  12      815.46      785.01     42.51 o
   1   0  12      276.74      314.09     27.22 o
   2   0  12        0.31        0.75      5.58 o
   3   0  12     1034.20     1037.08     52.28 o
   4   0  12        0.13       -5.89      9.03 o
   5   0  12      893.03      903.15     51.34 o
   6   0  12     1255.58     1251.39     62.59 o
   7   0  12        0.42       -0.64      5.56 o
   8   0  12       45.09       52.03     15.79 o
   9   0  12        2.63       17.16      9.25 o
  10   0  12      163.18      172.99     27.23 o
  11   0  12      122.73      127.97     24.11 o
  12   0  12       53.24       67.33     19.13 o
 -15   1  12        0.12       11.20      6.29 o
 -14   1  12       35.20       45.20     10.74 o
 -13   1  12       23.20       30.40      8.79 o
 -12   1  12       62.87       74.41     12.67 o
 -11   1  12      421.85      500.42     28.92 o
 -10   1  12        3.51        1.54      4.20 o
  -9   1  12      129.22      129.14     14.25 o
  -8   1  12        2.80        1.76      3.74 o
  -7   1  12       77.70       91.62     11.24 o
  -6   1  12        4.57       -3.76      4.32 o
  -5   1  12      184.37      164.08     11.25 o
  -4   1  12      371.27      347.17     19.77 o
  -3   1  12      133.96      127.12     11.79 o
  -2   1  12      511.36      541.78     28.49 o
  -1   1  12      387.64      374.00     20.20 o
   0   1  12      281.96      270.70     17.64 o
   1   1  12       82.15       77.23      9.59 o
   2   1  12      398.73      423.99     22.89 o
   3   1  12      275.76      242.26     26.92 o
   4   1  12        0.50        2.58      2.92 o
   5   1  12       29.16       22.26      6.16 o
   6   1  12      253.07      269.85     20.69 o
   7   1  12      152.45      142.05     15.46 o
   8   1  12      497.99      527.61     35.23 o
   9   1  12      348.18      384.47     27.75 o
  10   1  12       55.09       65.09     12.10 o
  11   1  12        0.05       -0.13      5.41 o
  12   1  12        4.18        9.47      5.08 o
 -14   2  12       45.81       54.65     11.20 o
 -13   2  12       18.52       37.41     11.83 o
 -12   2  12        2.93        2.93      3.91 o
 -11   2  12        1.40       -0.67     12.16 o
 -10   2  12      180.80      165.03     16.19 o
  -9   2  12       15.09        6.45      4.34 o
  -8   2  12        0.25       -1.22      4.23 o
  -7   2  12      326.92      311.08     29.96 o
  -6   2  12      591.16      576.32     25.88 o
  -5   2  12        0.81       -1.95      3.17 o
  -4   2  12       53.88       45.75      7.52 o
  -3   2  12       67.29       69.86      8.46 o
  -2   2  12       42.13       33.12      5.52 o
  -1   2  12      986.93     1029.77     32.92 o
   0   2  12       73.58       70.08      9.03 o
   1   2  12       22.31       32.43      9.12 o
   2   2  12        1.07        1.81      6.52 o
   3   2  12      107.63      104.80     12.23 o
   4   2  12      483.07      497.40     22.21 o
   5   2  12      544.16      547.53     28.36 o
   6   2  12       25.23       26.31      7.42 o
   7   2  12      250.35      245.58     19.99 o
   8   2  12        3.06        4.10      4.35 o
   9   2  12       16.10       23.49      7.69 o
  10   2  12       22.61       20.82      5.40 o
  11   2  12       99.74      118.55     16.74 o
 -14   3  12        0.21        9.72      5.07 o
 -13   3  12       40.81       39.50      8.78 o
 -12   3  12        0.13       -4.82      6.98 o
 -11   3  12        2.15        6.62      4.75 o
 -10   3  12      339.42      374.60     24.60 o
  -9   3  12       56.18       68.06     15.87 o
  -8   3  12        0.03        1.48      7.74 o
  -7   3  12      178.85      176.06     15.67 o
  -6   3  12      115.83      121.92      9.97 o
  -5   3  12      165.65      159.71     11.14 o
  -4   3  12      380.13      396.95     38.23 o
  -3   3  12       13.10        9.40      4.61 o
  -2   3  12      335.91      334.73     18.70 o
  -1   3  12       72.96       72.47      8.94 o
   0   3  12      146.88      151.91     12.91 o
   1   3  12      467.30      428.71     34.45 o
   2   3  12      984.13      962.70     36.90 o
   3   3  12       28.09       29.09     11.69 o
   4   3  12       91.13       92.64      9.71 o
   5   3  12      138.19      135.00     14.44 o
   6   3  12        1.83       -6.64      4.70 o
   7   3  12       96.53       94.43     13.09 o
   8   3  12      107.94      115.48     17.99 o
   9   3  12       40.04       43.64      9.68 o
  10   3  12       62.01       55.49     10.85 o
  11   3  12       16.89        7.65      5.17 o
 -13   4  12      107.33      152.19     27.08 o
 -12   4  12        3.94        5.10      4.86 o
 -11   4  12        0.11       15.21      8.56 o
 -10   4  12        7.09        2.78      8.31 o
  -9   4  12       59.55       68.52     16.33 o
  -8   4  12       49.02       49.05     13.77 o
  -7   4  12      176.43      175.06     17.05 o
  -6   4  12        4.04        2.91      8.29 o
  -5   4  12      143.80      154.93     15.01 o
  -4   4  12      142.81      138.16     11.22 o
  -3   4  12      178.91      176.19     12.84 o
  -2   4  12      622.75      596.79     23.58 o
  -1   4  12      756.44      781.37     47.51 o
   0   4  12        6.60        4.52      4.20 o
   1   4  12      308.63      276.14     19.66 o
   2   4  12      144.66      155.51     15.39 o
   3   4  12        8.03        4.92      5.72 o
   4   4  12       99.71      113.47     10.69 o
   5   4  12      216.84      198.10     17.21 o
   6   4  12        0.60        6.03      4.10 o
   7   4  12        8.77       11.70      4.94 o
   8   4  12       10.77        7.19      5.20 o
   9   4  12       17.63       17.05     11.53 o
 -11   5  12       11.73       18.19      8.60 o
 -10   5  12       56.56       61.29     16.40 o
  -9   5  12        5.66       -1.35      7.40 o
  -8   5  12       12.53       17.15      5.98 o
  -7   5  12       14.61        7.64     11.62 o
  -6   5  12      159.17      146.79     15.75 o
  -5   5  12       23.01       19.39      8.63 o
  -4   5  12      210.24      208.03     25.96 o
  -3   5  12      235.90      238.31     28.13 o
  -2   5  12      266.20      265.71     28.84 o
  -1   5  12      457.51      477.46     29.02 o
   0   5  12      122.43      118.92     13.97 o
   1   5  12       73.89       72.10     11.29 o
   2   5  12      115.52      116.46     13.44 o
   3   5  12       29.83       34.39      7.75 o
   4   5  12      108.94      117.34     14.53 o
   5   5  12        2.49        8.17      7.80 o
   6   5  12       14.94       13.54      6.98 o
   7   5  12       46.43       57.44     15.85 o
   8   5  12       36.27       33.21     13.79 o
  -9   6  12       80.06       64.41     11.63 o
  -8   6  12       40.69       33.76      8.36 o
  -7   6  12       75.18       70.97     10.97 o
  -6   6  12        4.40        9.70      4.84 o
  -5   6  12       10.65        3.27      7.75 o
  -4   6  12        4.05       26.07      8.13 o
  -3   6  12      114.12      124.04     27.50 o
  -2   6  12       48.64       46.72     13.67 o
  -1   6  12       37.91       46.95     25.82 o
   0   6  12       88.29       91.23     13.46 o
   1   6  12      141.88      165.90     19.08 o
   2   6  12        4.00       16.14      5.96 o
   3   6  12        3.97       13.22      5.23 o
   4   6  12       78.12       89.51     13.78 o
   5   6  12       49.23       57.56     11.82 o
   6   6  12        3.58        1.03      5.08 o
  -4   7  12       35.85       44.06     32.67 o
  -3   7  12       14.32       27.63     16.18 o
  -2   7  12        0.30        7.88     18.42 o
  -1   7  12        1.60       28.66     15.60 o
   0   7  12        7.31       30.20     16.82 o
   1   7  12       14.62       57.12     20.83 o
 -15   1  13       19.26       25.10      8.25 o
 -14   1  13        1.44        1.64      5.96 o
 -13   1  13        1.10        4.10      6.15 o
 -12   1  13        1.79        4.36      3.95 o
 -11   1  13        0.89        2.21      3.76 o
 -10   1  13       39.38       38.51      7.85 o
  -9   1  13       31.97       51.23      9.06 o
  -8   1  13        2.69        2.88      4.45 o
  -7   1  13      120.28      103.77     18.04 o
  -6   1  13      222.31      204.29     13.64 o
  -5   1  13      337.60      349.24     20.43 o
  -4   1  13      185.41      169.14     14.67 o
  -3   1  13        0.38        4.62      4.13 o
  -2   1  13      143.14      155.22     13.95 o
  -1   1  13      304.32      296.34     19.08 o
   0   1  13      918.10      927.72     33.77 o
   1   1  13       17.39       13.54      4.13 o
   2   1  13       17.99       20.19      6.28 o
   3   1  13       79.12       88.50     17.17 o
   4   1  13       15.91       18.62      6.23 o
   5   1  13      106.59      113.27     13.55 o
   6   1  13       26.67       33.78      8.50 o
   7   1  13       27.87       39.88      9.55 o
   8   1  13       30.51       37.77     10.67 o
   9   1  13       26.02       41.98     10.90 o
  10   1  13       14.94       16.50      8.15 o
  11   1  13        1.19       -0.79      4.45 o
 -14   2  13        2.72        5.04      5.18 o
 -13   2  13        0.00        1.95      5.77 o
 -12   2  13        0.85       -1.10      5.14 o
 -11   2  13        0.62        3.67      4.25 o
 -10   2  13      149.18      158.50     16.41 o
  -9   2  13       55.89       42.98      8.13 o
  -8   2  13      109.13      100.60     18.90 o
  -7   2  13      523.87      517.31     26.31 o
  -6   2  13       61.57       49.70      6.90 o
  -5   2  13      220.13      210.60     16.85 o
  -4   2  13      141.00      133.54     12.76 o
  -3   2  13       18.42       16.73      4.59 o
  -2   2  13        0.42        1.47      3.94 o
  -1   2  13      317.78      322.22     27.50 o
   0   2  13      341.97      306.34     19.50 o
   1   2  13       12.12       10.10      7.34 o
   2   2  13      398.23      415.33     35.99 o
   3   2  13      310.41      289.94     21.31 o
   4   2  13      194.95      181.90     13.98 o
   5   2  13      570.30      566.00     29.83 o
   6   2  13       76.01       79.68     11.82 o
   7   2  13       14.90        9.03      4.40 o
   8   2  13       14.25        7.30      4.23 o
   9   2  13        3.29        0.45      8.66 o
  10   2  13        8.20        9.75      5.53 o
  11   2  13        3.00       -3.26      4.53 o
 -13   3  13       16.63       24.71      7.54 o
 -12   3  13        7.97       12.89      5.30 o
 -11   3  13       19.85       24.86     10.83 o
 -10   3  13       18.91       17.87      9.99 o
  -9   3  13        1.69       -6.84      7.26 o
  -8   3  13        8.81        3.01      5.66 o
  -7   3  13      380.34      409.68     19.35 o
  -6   3  13      183.00      196.12     13.07 o
  -5   3  13       53.29       55.54      8.67 o
  -4   3  13       40.18       29.41      7.11 o
  -3   3  13      154.85      154.21     16.38 o
  -2   3  13       47.51       50.90      7.66 o
  -1   3  13      115.91      117.71     11.90 o
   0   3  13      370.17      334.91     22.14 o
   1   3  13       40.66       26.51     10.38 o
   2   3  13       50.95       62.71     10.86 o
   3   3  13       42.46       35.81      7.92 o
   4   3  13      124.43      126.68     11.75 o
   5   3  13      168.53      180.78     17.05 o
   6   3  13      467.47      481.54     28.70 o
   7   3  13       13.88       14.79      5.62 o
   8   3  13        0.06        1.63      4.14 o
   9   3  13        0.72        4.00      5.81 o
  10   3  13       20.32       28.05      9.79 o
 -12   4  13        1.12       11.68     10.58 o
 -11   4  13       15.17        5.66      5.06 o
 -10   4  13       26.97       23.17     11.15 o
  -9   4  13       16.63       23.83     11.28 o
  -8   4  13        0.09        1.24      3.56 o
  -7   4  13        2.19        0.16      8.56 o
  -6   4  13       90.95       76.76     11.55 o
  -5   4  13       73.54       74.98     16.73 o
  -4   4  13       88.44       76.66     16.66 o
  -3   4  13       77.53       68.58     15.67 o
  -2   4  13       14.53        8.65      3.61 o
  -1   4  13        0.56        0.25      5.26 o
   0   4  13      136.69      103.52     17.67 o
   1   4  13      113.59      115.13     13.49 o
   2   4  13      100.55       88.16     12.26 o
   3   4  13       77.49       62.18     11.11 o
   4   4  13       50.07       48.17      7.33 o
   5   4  13       38.94       45.25     12.81 o
   6   4  13        2.04        8.97      5.34 o
   7   4  13       12.69       10.52      5.68 o
   8   4  13        2.43        1.26      6.28 o
   9   4  13        3.79        5.23      8.24 o
 -11   5  13       23.38       10.57      7.85 o
 -10   5  13        2.19        6.67      6.91 o
  -9   5  13        0.43        6.71      4.29 o
  -8   5  13       50.42       53.00     10.28 o
  -7   5  13       15.80        6.70      4.51 o
  -6   5  13        1.29       -1.68      6.21 o
  -5   5  13       39.08       22.04      9.80 o
  -4   5  13       49.11       74.49     16.43 o
  -3   5  13      275.41      240.13     28.87 o
  -2   5  13       15.73       17.45      8.95 o
  -1   5  13        0.15        5.68      6.72 o
   0   5  13      158.16      150.68     19.06 o
   1   5  13        6.81        5.12      4.12 o
   2   5  13       56.92       49.57      9.32 o
   3   5  13       24.07       28.23      7.56 o
   4   5  13        3.54       -3.45      3.74 o
   5   5  13       15.20       14.92      8.42 o
   6   5  13        4.96       12.44      8.30 o
   7   5  13       63.70       85.51     19.46 o
  -8   6  13       20.70        6.94      5.22 o
  -7   6  13       67.02       69.08     16.33 o
  -6   6  13        5.46        3.12      5.04 o
  -5   6  13        4.51       -6.94      6.45 o
  -4   6  13      137.69      141.16     23.26 o
  -3   6  13        5.82      -11.35      8.47 o
  -2   6  13        3.59       -4.83      8.38 o
  -1   6  13       18.80        4.08      7.73 o
   0   6  13       13.13       16.20      8.28 o
   1   6  13       47.97       48.45     15.31 o
   2   6  13        9.78       14.22      6.08 o
   3   6  13        5.08        3.25      4.75 o
   4   6  13       99.93      111.05     20.83 o
   5   6  13        0.01       10.65      7.93 o
 -14   0  14        4.18       12.42      9.14 o
 -13   0  14       90.44      100.71     20.99 o
 -12   0  14       17.58       44.02     13.98 o
 -11   0  14        3.86        2.26      4.96 o
 -10   0  14        1.40       -0.35      7.03 o
  -9   0  14       56.33       51.78     13.40 o
  -8   0  14      498.36      516.65     40.29 o
  -7   0  14       28.92       12.23      6.12 o
  -6   0  14      602.54      644.70     42.33 o
  -5   0  14      325.91      347.16     30.97 o
  -4   0  14      689.63      767.22     45.40 o
  -3   0  14       56.32       71.13     15.21 o
  -2   0  14       53.18       38.80     10.64 o
  -1   0  14     3162.87     2994.51     88.47 o
   0   0  14     1472.71     1446.32     61.65 o
   1   0  14       19.66        1.50      8.75 o
   2   0  14      650.00      661.44     43.80 o
   3   0  14      236.07      241.54     27.21 o
   4   0  14      401.45      430.25     36.94 o
   5   0  14      141.39      135.30     21.82 o
   6   0  14       38.60       29.42      9.87 o
   7   0  14        2.36        9.09      7.77 o
   8   0  14       15.69       15.39     10.21 o
   9   0  14       21.53       21.57     12.56 o
  10   0  14       36.58       37.70     14.16 o
  11   0  14      189.33      213.43     33.56 o
 -14   1  14       11.63       -4.38     18.33 o
 -13   1  14       45.12       50.73     10.48 o
 -12   1  14        2.70       -0.17      9.26 o
 -11   1  14        0.03        2.76      4.33 o
 -10   1  14        2.26       -2.57      3.72 o
  -9   1  14      473.18      478.86     28.15 o
  -8   1  14        0.20        2.63      4.31 o
  -7   1  14       19.29        3.41      9.69 o
  -6   1  14        0.10      -11.29      7.52 o
  -5   1  14      167.91      147.75     13.99 o
  -4   1  14     1579.39     1501.13     44.24 o
  -3   1  14     1312.41     1296.24     41.31 o
  -2   1  14        1.21        5.14      6.21 o
  -1   1  14     1095.57     1159.64     38.83 o
   0   1  14       16.80        6.33      8.89 o
   1   1  14       69.18       64.07      8.80 o
   2   1  14      482.74      472.16     26.49 o
   3   1  14      549.11      551.56     41.73 o
   4   1  14        0.47       -0.73      3.15 o
   5   1  14        5.64        4.62      5.40 o
   6   1  14      107.08       97.69     14.07 o
   7   1  14      137.87      149.13     17.07 o
   8   1  14      190.02      193.16     19.97 o
   9   1  14       13.31        8.96      8.52 o
  10   1  14       17.23       24.38      8.15 o
 -14   2  14       18.14       17.16      7.15 o
 -13   2  14        2.36        3.53      5.45 o
 -12   2  14        6.64       11.49      4.67 o
 -11   2  14        0.23       -1.02      4.09 o
 -10   2  14        5.54        4.45      4.52 o
  -9   2  14        0.41      -11.88     10.34 o
  -8   2  14      160.45      149.70     15.18 o
  -7   2  14      290.93      306.00     17.74 o
  -6   2  14      175.68      164.27     15.29 o
  -5   2  14        0.60       -8.12      6.17 o
  -4   2  14      353.95      367.71     21.68 o
  -3   2  14      359.52      304.59     21.33 o
  -2   2  14      616.73      564.80     26.81 o
  -1   2  14       16.32       13.23      4.80 o
   0   2  14      209.09      196.42     16.33 o
   1   2  14       48.02       41.61      8.34 o
   2   2  14      173.94      167.30     24.18 o
   3   2  14        8.98        3.65      3.71 o
   4   2  14       10.21        5.68      5.41 o
   5   2  14      279.60      294.96     22.63 o
   6   2  14      205.70      213.28     19.98 o
   7   2  14       11.11       16.57      5.91 o
   8   2  14       16.21       12.31      6.53 o
   9   2  14       29.57       43.50      9.91 o
  10   2  14       36.77       39.14     10.29 o
 -13   3  14        6.32       12.23      7.12 o
 -12   3  14        8.22       10.85      5.52 o
 -11   3  14      131.51      157.93     26.78 o
 -10   3  14      184.80      264.74     32.74 o
  -9   3  14        0.02        2.09      4.31 o
  -8   3  14       15.85        5.68      3.38 o
  -7   3  14        3.93       -1.67      3.42 o
  -6   3  14       20.47       19.14      4.52 o
  -5   3  14      184.95      183.21     15.35 o
  -4   3  14        2.19        0.05      8.21 o
  -3   3  14      131.15      120.61     12.07 o
  -2   3  14       23.51       26.71      5.50 o
  -1   3  14       31.97       26.90      6.64 o
   0   3  14        9.98       15.73      5.57 o
   1   3  14      156.60      159.80     23.44 o
   2   3  14       92.38       89.05     13.57 o
   3   3  14        2.53       -1.06      4.04 o
   4   3  14       70.81       94.20     12.43 o
   5   3  14      133.65      131.99     14.95 o
   6   3  14        7.62       18.64      7.57 o
   7   3  14        7.91        5.23      9.88 o
   8   3  14       61.08       58.17     11.43 o
   9   3  14      130.27      159.02     19.08 o
 -12   4  14        1.77       -3.29      7.95 o
 -11   4  14       26.76       39.05     14.62 o
 -10   4  14        0.09        1.17      6.47 o
  -9   4  14        0.01       -4.33      8.09 o
  -8   4  14       26.19       17.32      5.87 o
  -7   4  14       21.33       20.77      6.06 o
  -6   4  14       65.30       48.61     12.86 o
  -5   4  14       12.56       -2.60      9.57 o
  -4   4  14      583.31      576.79     44.16 o
  -3   4  14       54.15       62.95     15.16 o
  -2   4  14       60.84       83.76     17.05 o
  -1   4  14        3.12       12.87      9.07 o
   0   4  14        0.02        0.91      5.89 o
   1   4  14      234.80      238.18     19.92 o
   2   4  14       17.23       10.77      8.19 o
   3   4  14       30.80       20.96     10.50 o
   4   4  14       41.72       52.33      7.91 o
   5   4  14       40.64       45.52      9.47 o
   6   4  14       59.49       66.17     11.18 o
   7   4  14       58.45       63.16     11.62 o
   8   4  14       48.62       60.35     17.82 o
 -10   5  14       16.13       15.12      6.25 o
  -9   5  14        2.24       -6.51      5.93 o
  -8   5  14       41.88       47.19      9.75 o
  -7   5  14        0.08        0.60      4.89 o
  -6   5  14        2.90       -6.42      7.99 o
  -5   5  14       80.52       82.96     18.46 o
  -4   5  14       19.72        9.96      6.72 o
  -3   5  14        6.82       -2.03      7.14 o
  -2   5  14       46.34       27.54     10.15 o
  -1   5  14      238.47      212.64     18.77 o
   0   5  14        1.99        5.83      4.50 o
   1   5  14       53.78       64.93     11.10 o
   2   5  14       68.29       73.98     12.00 o
   3   5  14       69.00       88.76     13.82 o
   4   5  14       27.69       26.84      7.08 o
   5   5  14        0.01       10.24      8.50 o
   6   5  14        8.76        2.82      7.50 o
  -7   6  14        0.19       -4.29      6.67 o
  -6   6  14        1.19        0.23      7.51 o
  -5   6  14       40.96       33.05     11.95 o
  -4   6  14        0.41        1.23      5.98 o
  -3   6  14        0.10       -3.52      8.58 o
  -2   6  14        9.86       -9.05      9.55 o
  -1   6  14       25.41       13.65      5.85 o
   0   6  14      124.59      110.34     21.18 o
   1   6  14        2.62        9.31      9.15 o
   2   6  14       89.63       77.55     12.45 o
   3   6  14        4.29        7.51      6.60 o
 -14   1  15       18.21        8.52      8.68 o
 -13   1  15        4.99       16.48      6.41 o
 -12   1  15       12.62       16.69      6.80 o
 -11   1  15       42.45       45.35      9.53 o
 -10   1  15       61.64       52.17      9.11 o
  -9   1  15       20.75       14.55      5.80 o
  -8   1  15       30.47       26.17      6.93 o
  -7   1  15        5.77      -11.19      7.46 o
  -6   1  15       80.46       69.59      9.93 o
  -5   1  15        0.17       13.64      7.95 o
  -4   1  15      790.48      801.27     34.39 o
  -3   1  15      542.06      563.80     28.49 o
  -2   1  15      542.61      492.88     26.92 o
  -1   1  15      214.81      207.97     17.73 o
   0   1  15       20.24       12.14      7.41 o
   1   1  15        1.08       -8.66      5.97 o
   2   1  15      149.85      148.79     16.11 o
   3   1  15      202.29      190.18     26.61 o
   4   1  15        1.06       -5.00      3.34 o
   5   1  15        0.10       -1.45      3.73 o
   6   1  15        2.21       -3.60      5.57 o
   7   1  15        3.52        5.11      4.80 o
   8   1  15        0.00        4.03      5.74 o
   9   1  15        0.16        8.22      6.73 o
  10   1  15        3.46       12.52      7.48 o
 -13   2  15        7.25        3.94      7.13 o
 -12   2  15        8.74        7.74      4.75 o
 -11   2  15        3.20       -2.77      4.37 o
 -10   2  15       28.77       16.33      9.72 o
  -9   2  15      179.73      190.68     18.00 o
  -8   2  15       83.57       68.36      8.96 o
  -7   2  15      554.90      607.81     27.24 o
  -6   2  15      343.47      312.89     21.34 o
  -5   2  15        0.26       -3.41     14.69 o
  -4   2  15       16.38       19.12      4.70 o
  -3   2  15      372.50      357.28     23.09 o
  -2   2  15      319.68      332.52     21.70 o
  -1   2  15       68.79       58.67      9.61 o
   0   2  15       40.39       40.94      7.73 o
   1   2  15       19.09        4.65      7.51 o
   2   2  15      288.49      284.20     31.77 o
   3   2  15       78.06       73.19     11.43 o
   4   2  15       21.16       18.73      6.40 o
   5   2  15      140.49      132.55     15.77 o
   6   2  15       25.59       21.76      6.72 o
   7   2  15       37.12       49.66     10.97 o
   8   2  15       12.58       24.21      7.60 o
   9   2  15        6.13       -0.17      5.13 o
 -12   3  15       57.36       74.59     19.60 o
 -11   3  15        6.71        5.47      9.18 o
 -10   3  15      108.25      124.93     15.35 o
  -9   3  15      109.43       99.61     12.83 o
  -8   3  15       59.85       70.17      8.82 o
  -7   3  15       38.46       32.63      7.05 o
  -6   3  15       69.98       61.11      9.78 o
  -5   3  15       55.24       41.49      7.40 o
  -4   3  15      137.66      128.06     14.65 o
  -3   3  15      284.08      261.71     19.07 o
  -2   3  15        6.09       10.50      5.32 o
  -1   3  15        5.34        2.79      3.96 o
   0   3  15        2.34        2.20      4.44 o
   1   3  15        2.15        6.90      6.53 o
   2   3  15       23.90        3.56      6.02 o
   3   3  15      131.48      122.14     15.56 o
   4   3  15       17.00        6.61      5.51 o
   5   3  15      117.81      123.68     15.15 o
   6   3  15        0.08        0.09      4.87 o
   7   3  15       64.93       78.69     13.08 o
   8   3  15        9.64       15.04      7.96 o
 -11   4  15       33.28       14.79     10.62 o
 -10   4  15       26.92       32.07      8.69 o
  -9   4  15       93.03       69.43     18.31 o
  -8   4  15       30.51       27.48      7.15 o
  -7   4  15        2.36      -12.29     11.01 o
  -6   4  15        5.76        0.84      5.72 o
  -5   4  15       27.36       24.41     10.27 o
  -4   4  15       11.55       11.39      9.90 o
  -3   4  15       68.59       56.36     14.58 o
  -2   4  15        1.38        5.85      7.98 o
  -1   4  15       32.62       32.84     11.75 o
   0   4  15       44.83       44.16     13.09 o
   1   4  15       21.49       17.44      7.14 o
   2   4  15      141.69      141.70     16.31 o
   3   4  15       40.66       48.08      9.75 o
   4   4  15        2.59        1.74      3.23 o
   5   4  15        0.01        6.39      9.04 o
   6   4  15       27.87       33.10      9.02 o
   7   4  15        0.31        1.56      8.31 o
  -9   5  15        5.34       -4.97      4.98 o
  -8   5  15       33.87       39.56      9.76 o
  -7   5  15       20.65       18.80     10.64 o
  -6   5  15       18.38       26.99     12.19 o
  -5   5  15        0.34      -10.87     10.25 o
  -4   5  15       44.96       49.61     13.80 o
  -3   5  15        0.20       -5.86      6.33 o
  -2   5  15       33.29       23.91     11.11 o
  -1   5  15        0.11        1.42      3.05 o
   0   5  15       19.17       10.59      5.37 o
   1   5  15       76.08       96.24     13.86 o
   2   5  15       27.37       23.53      6.63 o
   3   5  15        0.19        3.96      3.96 o
   4   5  15       28.38       39.73      8.96 o
   5   5  15       11.48       21.46     11.54 o
  -6   6  15        7.77        3.03      8.68 o
  -5   6  15       31.81       43.56     14.09 o
  -4   6  15        1.16        0.77      5.40 o
  -3   6  15        0.15       -0.17      5.38 o
  -2   6  15       48.90       43.67     14.59 o
  -1   6  15        0.36      -12.60      8.44 o
   0   6  15        0.02       -4.50      8.24 o
   1   6  15        0.17        3.00      5.50 o
   2   6  15        0.90        3.84      8.01 o
 -13   0  16       97.76       90.25     21.69 o
 -12   0  16      204.91      202.32     29.44 o
 -11   0  16      137.94      131.52     23.27 o
 -10   0  16        4.87        3.19      7.09 o
  -9   0  16        0.13        2.03      5.23 o
  -8   0  16        3.92       -4.42      8.31 o
  -7   0  16      209.23      183.15     24.58 o
  -6   0  16      164.86      224.46     27.00 o
  -5   0  16       30.83       22.64     10.03 o
  -4   0  16       10.32       -6.12      5.52 o
  -3   0  16      288.64      257.03     27.32 o
  -2   0  16      447.73      450.00     36.86 o
  -1   0  16     1258.96     1217.33     62.32 o
   0   0  16      119.60      104.60     18.75 o
   1   0  16        2.92        4.94      5.18 o
   2   0  16      365.68      382.31     36.61 o
   3   0  16        2.13       -2.68      5.87 o
   4   0  16       16.61       15.99     10.70 o
   5   0  16       25.97       32.37     11.89 o
   6   0  16        4.22       12.53      6.57 o
   7   0  16       31.36       32.59     11.46 o
   8   0  16       48.58       56.26     17.65 o
   9   0  16        6.74       24.35     13.13 o
 -13   1  16       53.11       61.77     13.02 o
 -12   1  16        3.43        8.25      8.81 o
 -11   1  16        1.70        4.41      4.84 o
 -10   1  16        3.08       -3.44      5.64 o
  -9   1  16       66.00       68.97      9.34 o
  -8   1  16       10.48        1.40      4.70 o
  -7   1  16        2.07        8.01      4.93 o
  -6   1  16      170.82      160.02     15.98 o
  -5   1  16      237.72      232.54     19.15 o
  -4   1  16      327.64      335.05     23.06 o
  -3   1  16       11.47       13.41      7.05 o
  -2   1  16       22.16       24.52      8.01 o
  -1   1  16      143.31      135.43     15.02 o
   0   1  16       37.82       24.98      5.99 o
   1   1  16       92.54       84.67     13.88 o
   2   1  16      256.63      273.69     22.08 o
   3   1  16        7.68       27.94     13.56 o
   4   1  16       40.18       38.55      8.11 o
   5   1  16       48.64       53.53     10.86 o
   6   1  16       11.96       11.79      4.88 o
   7   1  16        0.07       -5.04      5.69 o
   8   1  16        3.13        6.30      7.55 o
   9   1  16        0.56        0.54      6.98 o
 -13   2  16        0.54        0.27      5.71 o
 -12   2  16        0.46        0.71      6.79 o
 -11   2  16       17.98       24.76     12.39 o
 -10   2  16        2.62        0.83      5.49 o
  -9   2  16        0.62       -0.57      6.20 o
  -8   2  16        2.69        0.32      3.69 o
  -7   2  16       60.57       57.26      9.98 o
  -6   2  16        1.83       -0.93      4.50 o
  -5   2  16       19.82        1.55      6.54 o
  -4   2  16        4.00        7.86      5.71 o
  -3   2  16       43.96       31.06      5.39 o
  -2   2  16       46.40       41.39     11.11 o
  -1   2  16      148.00      125.20     14.36 o
   0   2  16      178.24      172.41     16.52 o
   1   2  16      256.50      253.73     21.29 o
   2   2  16       17.21       28.19     12.98 o
   3   2  16        1.42        0.31      4.33 o
   4   2  16      119.26      140.19     13.38 o
   5   2  16        4.17       10.32      4.83 o
   6   2  16       12.35       16.51      9.00 o
   7   2  16       58.28       54.86     11.35 o
   8   2  16        0.61       -5.02      6.17 o
 -12   3  16        1.26        8.65      7.72 o
 -11   3  16       46.58       39.59     15.17 o
 -10   3  16        4.91        0.97      8.15 o
  -9   3  16       43.65       36.06      7.30 o
  -8   3  16       65.83       79.50      9.48 o
  -7   3  16       10.69        9.12      4.90 o
  -6   3  16       94.01      109.14     13.50 o
  -5   3  16       12.60       14.16      4.99 o
  -4   3  16        0.30        3.40      4.07 o
  -3   3  16      173.10      162.65     16.03 o
  -2   3  16      200.89      214.35     17.98 o
  -1   3  16        3.75        9.07      8.33 o
   0   3  16       14.40        8.78      4.14 o
   1   3  16       71.48       92.96     19.35 o
   2   3  16        0.66       -6.61      4.98 o
   3   3  16      108.58      109.52     15.24 o
   4   3  16      189.86      169.00     14.81 o
   5   3  16        0.05       -0.90      3.78 o
   6   3  16        4.11        4.50      4.85 o
   7   3  16       58.19       65.45     19.24 o
 -10   4  16        0.34       -7.39      8.55 o
  -9   4  16       69.21       83.46     13.03 o
  -8   4  16       13.54        2.19      6.28 o
  -7   4  16        0.05       13.82      7.59 o
  -6   4  16        5.97        2.22      6.74 o
  -5   4  16      209.46      251.96     32.40 o
  -4   4  16       40.87       48.30     15.33 o
  -3   4  16       55.84       28.44     11.11 o
  -2   4  16        3.10        1.86      5.39 o
  -1   4  16       30.51       17.58      5.63 o
   0   4  16       90.82       67.15     16.33 o
   1   4  16      108.90       87.21     12.97 o
   2   4  16        6.07        5.89      5.24 o
   3   4  16       19.64       19.89      6.51 o
   4   4  16       43.33       36.15      7.00 o
   5   4  16       55.67       42.31      9.18 o
   6   4  16       77.97       94.09     14.25 o
  -8   5  16       34.00       31.90     13.50 o
  -7   5  16        1.78       -1.17      6.62 o
  -6   5  16       70.13       90.23     19.91 o
  -5   5  16        0.95      -10.64     10.54 o
  -4   5  16        0.93       -1.54      5.98 o
  -3   5  16       11.68       -0.12      6.91 o
  -2   5  16       10.51        6.56      5.14 o
  -1   5  16        0.00       -2.37      5.11 o
   0   5  16       72.35       71.67     12.36 o
   1   5  16        4.58        1.89      7.96 o
   2   5  16        1.65       -0.37      4.45 o
   3   5  16       47.23       48.72     11.20 o
   4   5  16        7.76        2.46      4.84 o
  -3   6  16       13.73        6.46      6.21 o
  -2   6  16        2.54       -3.14      5.11 o
 -12   1  17        0.17       15.72      6.56 o
 -11   1  17        6.92       15.02      9.23 o
 -10   1  17       22.12       14.54      7.83 o
  -9   1  17       97.20       88.24     12.31 o
  -8   1  17       13.08        2.06      4.11 o
  -7   1  17        3.14        1.85      5.94 o
  -6   1  17        2.24       12.63      6.37 o
  -5   1  17       36.81       35.19      8.67 o
  -4   1  17        4.44       -1.76      4.13 o
  -3   1  17       83.27       92.31     14.32 o
  -2   1  17       73.92       61.78     12.07 o
  -1   1  17        2.40       -3.06      7.94 o
   0   1  17        3.50        7.34      5.00 o
   1   1  17       80.65       84.29     23.13 o
   2   1  17       68.66       73.03     12.26 o
   3   1  17      297.54      290.14     24.31 o
   4   1  17       79.27       91.16     11.65 o
   5   1  17      135.79      142.57     17.86 o
   6   1  17       12.04        4.07      4.74 o
   7   1  17        2.54        4.40      6.26 o
   8   1  17        0.55        9.03      6.01 o
 -12   2  17       99.35      153.50     27.59 o
 -11   2  17       14.84        6.15      5.03 o
 -10   2  17        4.12        0.04      4.20 o
  -9   2  17        7.76        0.93      3.73 o
  -8   2  17       26.37       10.41      7.88 o
  -7   2  17        2.14       -3.18      4.15 o
  -6   2  17      498.97      477.05     28.65 o
  -5   2  17       58.79       67.85     11.16 o
  -4   2  17      126.67      120.96     14.89 o
  -3   2  17        0.76       -4.23      5.17 o
  -2   2  17      115.14       88.07     12.16 o
  -1   2  17       10.94        9.25      4.89 o
   0   2  17        9.85       11.18      5.06 o
   1   2  17       57.81       54.57     10.12 o
   2   2  17       12.46        1.59     10.31 o
   3   2  17       62.17       54.73     11.07 o
   4   2  17       26.81       29.30      7.44 o
   5   2  17       34.85       43.22     10.34 o
   6   2  17        0.10       -1.57      6.48 o
   7   2  17       87.56      101.69     15.70 o
 -11   3  17       63.93       70.85     14.12 o
 -10   3  17        0.28      -11.53      7.69 o
  -9   3  17       21.55        4.65      8.34 o
  -8   3  17        8.34        7.90      4.76 o
  -7   3  17      102.19      111.71     14.30 o
  -6   3  17       42.39       46.82      9.42 o
  -5   3  17       25.46       28.82      7.28 o
  -4   3  17       13.85       16.12      5.85 o
  -3   3  17        8.82        1.37      3.60 o
  -2   3  17       85.78       80.72     11.87 o
  -1   3  17        4.81       -3.11      7.22 o
   0   3  17        0.08       -3.39      5.40 o
   1   3  17        0.48       -1.72      7.55 o
   2   3  17        7.54       -2.29      4.90 o
   3   3  17       19.11       10.69      9.88 o
   4   3  17       68.03       60.65      9.31 o
   5   3  17       42.10       47.61     10.49 o
   6   3  17        1.34        2.01      4.21 o
  -9   4  17        2.15       12.11      9.69 o
  -8   4  17        0.45       -7.30     10.09 o
  -7   4  17       58.07       64.60     17.11 o
  -6   4  17       20.35       28.24     13.10 o
  -5   4  17       14.99       15.79     12.51 o
  -4   4  17        1.30       -7.22      9.21 o
  -3   4  17       49.58       33.77     10.62 o
  -2   4  17       33.20       20.11     11.63 o
  -1   4  17        0.86       -0.68      6.49 o
   0   4  17        3.14       16.19      9.05 o
   1   4  17       34.65       33.73      9.05 o
   2   4  17        8.49        0.26      3.90 o
   3   4  17        0.00       -4.16      6.21 o
   4   4  17        7.07        4.40      3.99 o
   5   4  17       10.24        5.64      5.31 o
  -7   5  17        0.01       -0.82      6.15 o
  -6   5  17       28.69       61.43     16.95 o
  -5   5  17        5.80       11.17      8.61 o
  -4   5  17        3.24       -9.20     11.74 o
  -3   5  17       15.99        8.17      7.94 o
  -2   5  17        0.69       13.27     10.89 o
  -1   5  17       41.56       31.50     10.95 o
   0   5  17       53.47       46.19     17.30 o
   1   5  17        0.38       -3.36      5.04 o
   2   5  17        2.61       -4.22      4.16 o
 -12   0  18       11.10       12.73      8.03 o
 -11   0  18        0.82        9.76      7.21 o
 -10   0  18      146.69      176.70     27.95 o
  -9   0  18        2.18       17.72     11.03 o
  -8   0  18       50.76       36.34     12.10 o
  -7   0  18       97.17       76.11     17.44 o
  -6   0  18        2.36        8.89      6.29 o
  -5   0  18       41.86       40.27     15.01 o
  -4   0  18       96.65       91.47     18.40 o
  -3   0  18      124.83       90.06     17.49 o
  -2   0  18        0.10       -8.73     12.53 o
  -1   0  18      123.25       95.21     18.40 o
   0   0  18      501.00      501.94     43.69 o
   1   0  18      243.49      195.94     28.62 o
   2   0  18      616.77      625.21     49.97 o
   3   0  18        4.73       -8.78      8.81 o
   4   0  18       29.04       48.20     16.37 o
   5   0  18        1.27        2.74      7.35 o
   6   0  18       37.80       51.58     17.66 o
   7   0  18       46.24       65.18     18.21 o
 -12   1  18       14.60       10.87     12.57 o
 -11   1  18        5.04       -4.62      5.87 o
 -10   1  18       10.19       -5.02      6.44 o
  -9   1  18       22.41       25.51      6.87 o
  -8   1  18       11.16        2.78      4.60 o
  -7   1  18      143.29      167.12     17.96 o
  -6   1  18      115.51      116.26     15.22 o
  -5   1  18       55.25       58.82     11.13 o
  -4   1  18        2.07        2.05      7.80 o
  -3   1  18       63.54       46.73      9.27 o
  -2   1  18      139.26      142.39     15.96 o
  -1   1  18      206.97      210.13     19.96 o
   0   1  18        0.36        6.85      5.60 o
   1   1  18       21.91       25.74      7.49 o
   2   1  18       45.68       39.25     11.59 o
   3   1  18       14.84       39.20     10.03 o
   4   1  18      102.38      112.38     16.46 o
   5   1  18      149.11      176.03     20.32 o
   6   1  18       11.69       19.41      8.58 o
   7   1  18       16.65       11.50      8.07 o
 -11   2  18       21.04       18.22      5.93 o
 -10   2  18       44.96       43.60      9.93 o
  -9   2  18        4.13        5.73     13.97 o
  -8   2  18       30.44       44.50     10.04 o
  -7   2  18        4.52        3.50      7.45 o
  -6   2  18        3.45       14.36      6.80 o
  -5   2  18       42.87       63.06     11.73 o
  -4   2  18      167.52      190.68     18.87 o
  -3   2  18        3.25        1.35      9.34 o
  -2   2  18       88.45       90.53     13.42 o
  -1   2  18        0.11        3.47      8.59 o
   0   2  18       26.92       14.79      5.56 o
   1   2  18       72.39       78.27     21.38 o
   2   2  18       28.85       35.13     13.53 o
   3   2  18       39.33       52.71     11.79 o
   4   2  18       19.47       19.44      6.12 o
   5   2  18       30.20       41.77     10.57 o
   6   2  18        3.80        4.30     10.11 o
 -10   3  18        2.62      -20.96     13.97 o
  -9   3  18       18.08        3.57      5.60 o
  -8   3  18       79.32       85.10     19.01 o
  -7   3  18       70.10      105.09     22.59 o
  -6   3  18        8.65       23.18      6.68 o
  -5   3  18        4.91        5.75      4.83 o
  -4   3  18       49.76       37.09      8.56 o
  -3   3  18       28.42       21.11     10.99 o
  -2   3  18        5.20        2.41      3.86 o
  -1   3  18       74.01       82.72     12.39 o
   0   3  18       57.88       66.16     11.43 o
   1   3  18       11.74       25.07     12.36 o
   2   3  18        3.43        9.31      5.63 o
   3   3  18       29.21       27.87      8.50 o
   4   3  18       98.81      104.67     12.84 o
   5   3  18        0.51       -0.30     12.66 o
  -8   4  18       18.54       20.93     12.79 o
  -7   4  18        1.29       -6.35      9.18 o
  -6   4  18       22.24       22.75     12.32 o
  -5   4  18       15.38       33.52     13.03 o
  -4   4  18       45.75       61.78     16.48 o
  -3   4  18       60.43       65.11     17.59 o
  -2   4  18        3.84        6.78      6.30 o
  -1   4  18        0.06      -17.24     11.50 o
   0   4  18      114.71      120.74     16.78 o
   1   4  18        9.43       17.74      6.80 o
   2   4  18        0.05       -1.43      5.24 o
   3   4  18        6.93        1.79      5.75 o
   4   4  18        0.34       -6.23      4.15 o
  -5   5  18        7.61        0.86      8.03 o
  -4   5  18       19.65       17.56      7.24 o
  -3   5  18       50.00       26.61     12.05 o
  -2   5  18       45.78       37.01     15.26 o
  -1   5  18       26.94       19.55      7.14 o
   0   5  18        8.41       12.72      5.44 o
 -11   1  19        6.34        1.35      4.76 o
 -10   1  19        0.02        0.53      9.76 o
  -9   1  19        4.42        9.40      5.87 o
  -8   1  19       43.02       41.73     10.58 o
  -7   1  19       62.00       66.07     12.33 o
  -6   1  19        7.58        7.56      9.31 o
  -5   1  19        2.64       -2.08      5.80 o
  -4   1  19        3.65       -8.69     17.07 o
  -3   1  19      110.40       97.11     14.15 o
  -2   1  19      104.86      125.48     21.73 o
  -1   1  19       32.19       34.80      9.46 o
   0   1  19       38.79       20.31     10.46 o
   1   1  19        9.48        4.63      8.51 o
   2   1  19       11.54       13.96      6.43 o
   3   1  19        6.79        2.27      5.26 o
   4   1  19        1.49       13.81      8.82 o
   5   1  19        0.11       12.71     10.27 o
   6   1  19        0.05       -0.78      3.93 o
 -10   2  19       33.06       37.95      9.14 o
  -9   2  19        0.01       -3.96      5.80 o
  -8   2  19        7.39       13.56      5.25 o
  -7   2  19        0.39       11.86      7.70 o
  -6   2  19        0.09       -5.01      6.14 o
  -5   2  19       84.95       84.21     13.37 o
  -4   2  19      181.95      181.18     18.84 o
  -3   2  19        5.38       15.08      7.28 o
  -2   2  19        0.05       -1.47      5.67 o
  -1   2  19       78.10       75.34     12.23 o
   0   2  19       10.33        3.71      5.76 o
   1   2  19       14.99       19.94      4.77 o
   2   2  19       13.68       20.75     13.36 o
   3   2  19        0.52        2.46      4.76 o
   4   2  19       30.79       27.51      7.30 o
   5   2  19       14.39       17.18      8.86 o
  -9   3  19       17.10       20.33      9.74 o
  -8   3  19       11.24       17.80      9.14 o
  -7   3  19       15.77       18.31     12.40 o
  -6   3  19        3.45       -2.53      9.31 o
  -5   3  19      267.42      274.09     35.62 o
  -4   3  19        0.54       -3.44      4.62 o
  -3   3  19       77.20       88.03     13.08 o
  -2   3  19      107.18       95.46     13.48 o
  -1   3  19        2.04        5.68      8.19 o
   0   3  19       15.10       15.13      6.68 o
   1   3  19       32.97       33.26     14.07 o
   2   3  19       10.93        2.76      5.27 o
   3   3  19       29.86       38.59     10.05 o
   4   3  19       12.41        8.04      3.94 o
  -7   4  19       28.04       35.45     13.98 o
  -6   4  19        0.27        2.19      9.31 o
  -5   4  19        1.95       17.80     11.56 o
  -4   4  19       20.77        5.69      8.13 o
  -3   4  19        0.11      -13.99     11.12 o
  -2   4  19        8.78       -2.27      8.46 o
  -1   4  19        9.86       29.19     11.56 o
   0   4  19       86.34       85.29     14.67 o
   1   4  19       18.45       28.76      9.45 o
   2   4  19       21.90       12.89     14.14 o
 -10   0  20       84.46       94.77     21.52 o
  -9   0  20       25.55       17.31     10.85 o
  -8   0  20        3.69       -6.99      9.84 o
  -7   0  20       61.38       61.54     17.54 o
  -6   0  20        0.43       -3.00      5.80 o
  -5   0  20      107.95       88.86     19.65 o
  -4   0  20       22.74       22.71     12.18 o
  -3   0  20        6.67       -6.78      8.48 o
  -2   0  20      155.35      191.29     28.38 o
  -1   0  20       78.80       87.72     19.52 o
   0   0  20        0.53        3.94      9.55 o
   1   0  20      420.53      424.32     43.99 o
   2   0  20      135.44      159.03     27.88 o
   3   0  20        9.00        8.95     10.32 o
   4   0  20       47.26       51.22     17.27 o
   5   0  20        0.07       -6.40      7.31 o
 -10   1  20        0.20       -7.60     18.71 o
  -9   1  20       14.65       14.56      7.67 o
  -8   1  20       96.75      109.87     17.73 o
  -7   1  20       33.87       36.69      9.32 o
  -6   1  20        8.02        1.57      4.54 o
  -5   1  20       45.70       64.54     12.39 o
  -4   1  20        0.69       -0.60      5.27 o
  -3   1  20        2.40        9.91     10.86 o
  -2   1  20      118.79      120.34     16.65 o
  -1   1  20      134.96      144.52     18.10 o
   0   1  20       51.00       53.62     12.28 o
   1   1  20        9.04       13.27     12.20 o
   2   1  20       10.56        3.19      5.61 o
   3   1  20        2.07        1.84      5.37 o
   4   1  20       84.01       98.26     16.79 o
  -9   2  20        5.17        7.62      5.94 o
  -8   2  20       26.93       37.84     10.10 o
  -7   2  20        0.09       -2.48      4.97 o
  -6   2  20       29.49       40.15      9.53 o
  -5   2  20       12.89       25.21      9.00 o
  -4   2  20      238.28      271.18     23.81 o
  -3   2  20      147.99      169.68     18.41 o
  -2   2  20       19.39        7.41      8.18 o
  -1   2  20        0.20       -2.25      3.83 o
   0   2  20        2.22        5.56      6.10 o
   1   2  20       18.47       13.51      9.82 o
   2   2  20       75.50       76.02     13.68 o
   3   2  20       24.91       37.00      9.85 o
   4   2  20       13.39       22.65      6.55 o
  -7   3  20       49.58       71.76     20.90 o
  -6   3  20       61.03       97.06     23.65 o
  -5   3  20        3.26       -1.36     10.10 o
  -4   3  20        3.96        5.30      7.89 o
  -3   3  20       33.29       43.90     14.49 o
  -2   3  20       19.65       31.62      8.58 o
  -1   3  20       69.25       75.50     12.36 o
   0   3  20       54.73       58.97     18.00 o
   1   3  20       10.50        8.70      5.94 o
   2   3  20        3.62        3.62      5.46 o
  -3   4  20       17.83       23.42     12.24 o
  -2   4  20        6.52       -7.08     11.33 o
  -8   1  21        2.35        0.99      6.06 o
  -7   1  21       24.29       20.47      8.20 o
  -6   1  21        7.60        6.43      6.99 o
  -5   1  21       12.36        9.78      7.27 o
  -4   1  21        2.87        8.43      7.20 o
  -3   1  21       35.48       22.02      7.52 o
  -2   1  21        1.33        5.45      5.83 o
  -1   1  21        0.16        4.93      8.46 o
   0   1  21        0.45       13.63      7.34 o
   1   1  21        5.55       14.38      7.75 o
   2   1  21       33.61       31.64      8.70 o
   3   1  21       36.77       36.82     10.37 o
  -7   2  21        1.31        1.89      5.81 o
  -6   2  21        2.25        6.02     11.97 o
  -5   2  21       38.84       46.67     12.61 o
  -4   2  21        4.40       16.11     21.54 o
  -3   2  21       14.99       11.19      6.36 o
  -2   2  21       73.04       73.24     13.41 o
  -1   2  21        2.49       -1.10     13.09 o
   0   2  21        0.68       -3.75      5.89 o
   1   2  21       23.33       20.84      8.47 o
   2   2  21       14.84       21.57      8.34 o
  -5   3  21        2.76        3.07      8.58 o
  -4   3  21       31.52       44.57     16.28 o
  -3   3  21       11.26        3.18      9.84 o
  -2   3  21        1.32        1.90      7.99 o
  -1   3  21       21.30       26.06     12.19 o
  -7   0  22       55.76       55.17     17.52 o
  -6   0  22        8.45       17.69     10.71 o
  -5   0  22       51.64       35.02     12.42 o
  -4   0  22       15.50       24.68     13.16 o
  -3   0  22      154.62      154.16     27.10 o
  -2   0  22       15.41        5.18      7.08 o
  -1   0  22        2.21       14.99     13.31 o
   0   0  22        1.67        4.60     10.66 o
   1   0  22       78.60       89.96     21.99 o
  -6   1  22       50.50       64.15     13.68 o
  -5   1  22       54.50       78.33     14.26 o
  -4   1  22        6.33        3.41      6.87 o
  -3   1  22        0.73        5.06      6.03 o
  -2   1  22       46.75       57.93     11.94 o
  -1   1  22        2.09       15.57      6.10 o
   0   1  22       49.05       61.53     12.35 o
  -4   2  22       10.96       19.40      7.91 o
  -3   2  22       10.13       16.93      8.35 o
  -2   2  22       17.31       28.69      9.47 o
 
